# Supplementary material for: Genome-wide identification of the bHLH transcription factor family in Rosa persica and response to low-temperature stress
Source: PeerJ. 2024 Jan 3;12:e16568. doi: 10.7717/peerj.16568 (PMC10771085; doi:10.7717/peerj.16568)
Supplement: Supplemental Information 4 [file peerj-12-16568-s004.xls]

## Sheet: Sheet1
Supplementary Table 1 Basic information of the 142RbebHLHs identified in this study
Gene ID	Gene name	Chromosome locus	Gene locus	Protein length/aa	pI	Molecular weight /u	strand	Predicted Subcellular localization
Rbe000306	RbebHLH1	Chr5	2138184-2140156	249	5.84	26853.4	-	nucleus
Rbe000328	RbebHLH2	Chr5	2335122-2337588	480	5.64	51656.1	+	nucleus
Rbe000519	RbebHLH3	Chr5	3943129-3944146	199	7.03	22109.1	+	nucleus
Rbe000672	RbebHLH4	Chr5	5196527-5199600	263	7.73	28574.3	+	nucleus
Rbe000884	RbebHLH5	Chr5	7052742-7055994	280	5.43	31211	+	nucleus
Rbe001132	RbebHLH6	Chr5	9809484-9810446	287	5.73	32334.7	-	nucleus
Rbe001485	RbebHLH7	Chr5	13787578-13788850	283	5.57	32063.5	+	nucleus
Rbe001526	RbebHLH8	Chr5	14355970-14356980	213	6.86	24125.7	+	cytoplasm
Rbe001952	RbebHLH9	Chr5	20061673-20064701	401	5.72	44954.1	+	nucleus
Rbe002180	RbebHLH10	Chr5	22962197-22965342	450	6.4	49382.7	-	nucleus
Rbe002214	RbebHLH11	Chr5	23435793-23439783	232	8.54	25376.9	+	nucleus
Rbe002468	RbebHLH12	Chr5	26956168-26969719	118	6.31	13070.8	+	nucleus
Rbe002857	RbebHLH13	Chr5	33963350-33971655	960	6.48	104533	-	nucleus
Rbe003122	RbebHLH14	Chr5	40566902-40568331	264	6.4	29173.8	+	nucleus
Rbe003379	RbebHLH15	Chr5	45023328-45024881	328	4.93	36128.6	-	nucleus
Rbe003380	RbebHLH16	Chr5	45035936-45037472	325	5.06	35232.5	-	nucleus
Rbe003382	RbebHLH17	Chr5	45089034-45090579	313	5.15	33726.7	-	nucleus
Rbe004623	RbebHLH18	Chr5	62216448-62218448	431	5.91	47156	+	nucleus
Rbe005022	RbebHLH19	Chr2	851095-854451	427	6.14	43607.2	-	nucleus
Rbe005410	RbebHLH20	Chr2	3528100-3532115	325	6.36	35319.1	-	chloroplast
Rbe005607	RbebHLH21	Chr2	5086082-5088707	530	9.12	58968.2	+	Cytoplasm,nucleus
Rbe005790	RbebHLH22	Chr2	6721650-6723902	423	4.79	45928	+	nucleus
Rbe005993	RbebHLH23	Chr2	8486918-8489219	318	7.61	35170.2	+	nucleus
Rbe006436	RbebHLH24	Chr2	13510289-13511041	251	9.86	27691.7	-	nucleus
Rbe006451	RbebHLH25	Chr2	13678766-13681000	331	5.26	35855.8	-	nucleus
Rbe006703	RbebHLH26	Chr2	16600954-16602362	338	6.51	37580.3	-	nucleus
Rbe006704	RbebHLH27	Chr2	16621917-16624153	354	6.67	39299.2	-	nucleus
Rbe006721	RbebHLH28	Chr2	16838086-16839452	367	4.62	41022.8	-	nucleus
Rbe006811	RbebHLH29	Chr2	17987568-17988431	215	10.14	23704.8	+	chloroplast
Rbe006856	RbebHLH30	Chr2	18778451-18779753	273	9.59	30923.2	+	chloroplast
Rbe007282	RbebHLH31	Chr2	24795844-24796608	255	6.15	28273.6	+	nucleus
Rbe007602	RbebHLH32	Chr2	31288937-31290095	226	6.45	25714	+	nucleus
Rbe008185	RbebHLH33	Chr2	40183068-40183286	73	5.99	7643.82	+	cytoplasm
Rbe008304	RbebHLH34	Chr2	41493966-41496636	291	7.03	31858.4	-	nucleus
Rbe008431	RbebHLH35	Chr2	43030606-43031814	403	6.46	44425.3	-	nucleus
Rbe008584	RbebHLH36	Chr2	45057536-45059115	220	5.91	24857.5	-	chloroplast
Rbe008930	RbebHLH37	Chr2	49178413-49178838	142	9.35	15920.1	-	nucleus
Rbe008998	RbebHLH38	Chr2	49801611-49805779	541	6.68	59027.6	+	nucleus
Rbe009442	RbebHLH39	Chr2	54216240-54217151	304	8.81	33222.1	-	nucleus
Rbe009686	RbebHLH40	Chr2	56360619-56364512	322	5.7	35977.4	+	nucleus
Rbe009764	RbebHLH41	Chr2	57071419-57071781	121	10.44	12876.8	-	chloroplast
Rbe010374	RbebHLH42	Chr2	61486335-61488598	508	5.26	55543	+	nucleus
Rbe010573	RbebHLH43	Chr6	1960833-1963773	340	5.88	37644.1	+	nucleus
Rbe010620	RbebHLH44	Chr6	2329267-2330482	324	8.7	36355.4	+	nucleus
Rbe010806	RbebHLH45	Chr6	4536669-4537860	266	5.63	29645.1	+	nucleus
Rbe010808	RbebHLH46	Chr6	4562139-4563633	339	5.27	37513.7	+	nucleus
Rbe010899	RbebHLH47	Chr6	5646223-5647708	285	6.31	30902.2	+	nucleus
Rbe011016	RbebHLH48	Chr6	7330555-7333496	367	6.39	40424.2	+	nucleus
Rbe011416	RbebHLH49	Chr6	13015394-13017871	424	6.12	46753.3	+	nucleus
Rbe011622	RbebHLH50	Chr6	16123425-16124542	344	7.51	37211.9	-	nucleus
Rbe011770	RbebHLH51	Chr6	18772006-18773072	248	8.6	27740.3	+	nucleus
Rbe012246	RbebHLH52	Chr6	28467886-28468756	222	5.64	25357.8	+	nucleus
Rbe012247	RbebHLH53	Chr6	28470152-28473339	676	5.21	76489.4	+	chloroplast
Rbe012538	RbebHLH54	Chr6	32259670-32260397	170	10.98	18953	-	chloroplast
Rbe012539	RbebHLH55	Chr6	32265386-32266482	173	11.7	19322.3	-	chloroplast
Rbe012577	RbebHLH56	Chr6	32710909-32713435	549	6.52	59683.3	+	nucleus
Rbe012735	RbebHLH57	Chr6	34542968-34545938	464	5.69	50291.7	-	nucleus
Rbe012920	RbebHLH58	Chr6	36398639-36405336	730	5.9	80878.4	+	chloroplast
Rbe012948	RbebHLH59	Chr6	36719604-36721118	505	5.53	55695.7	-	nucleus
Rbe012987	RbebHLH60	Chr6	37183113-37187309	297	5.91	31332.3	-	nucleus
Rbe013100	RbebHLH61	Chr6	38515286-38520053	702	5.41	77667.8	-	nucleus
Rbe013116	RbebHLH62	Chr6	38749539-38751660	300	5.57	32920.5	+	nucleus
Rbe013927	RbebHLH63	Chr6	45338913-45343080	471	8.88	50985.6	-	nucleus
Rbe014420	RbebHLH64	Chr6	48695845-48696579	245	8.54	27343	-	nucleus
Rbe014435	RbebHLH65	Chr6	48776457-48777685	237	8.45	26052.5	-	nucleus
Rbe014436	RbebHLH66	Chr6	48779434-48781869	332	5.63	35917	-	nucleus
Rbe014518	RbebHLH67	Chr6	49241560-49242990	383	5.05	42397.6	+	nucleus
Rbe014571	RbebHLH68	Chr6	49563913-49566055	431	5.51	46674.8	+	nucleus
Rbe014885	RbebHLH69	Chr7	566793-568128	334	6.8	37439.5	+	nucleus
Rbe015059	RbebHLH70	Chr7	1668519-1670807	243	5.3	26135	-	nucleus
Rbe015120	RbebHLH71	Chr7	2091995-2092769	92	5.56	10356.8	+	nucleus
Rbe015125	RbebHLH72	Chr7	2108062-2109867	251	6.15	27753.3	-	nucleus
Rbe015211	RbebHLH73	Chr7	2703415-2705754	390	7.3	43361.6	-	nucleus
Rbe015313	RbebHLH74	Chr7	3330110-3335495	516	6.01	56160.5	-	nucleus
Rbe015433	RbebHLH75	Chr7	4084792-4086114	286	5.29	31908.5	-	nucleus
Rbe015492	RbebHLH76	Chr7	4645462-4649370	779	5.41	85272	+	nucleus
Rbe015526	RbebHLH77	Chr7	4901497-4903386	469	6.4	52720.4	+	nucleus
Rbe015529	RbebHLH78	Chr7	4929615-4931649	394	7.71	44359.4	+	nucleus
Rbe015668	RbebHLH79	Chr7	6153987-6157231	538	5.78	58372.2	-	nucleus
Rbe015680	RbebHLH80	Chr7	6244647-6246428	360	6.13	40269.9	+	nucleus
Rbe016021	RbebHLH81	Chr7	9318856-9319835	167	9.12	18633.5	+	Cytoplasm,nucleus
Rbe016304	RbebHLH82	Chr7	12051927-12056397	640	5.58	71512.5	-	nucleus
Rbe016467	RbebHLH83	Chr7	13671794-13672859	286	8.69	32451.1	-	nucleus
Rbe017029	RbebHLH84	Chr7	20286596-20288662	689	5.55	75537.9	-	nucleus
Rbe017052	RbebHLH85	Chr7	20637110-20639135	321	7.63	35743.7	-	nucleus
Rbe017177	RbebHLH86	Chr7	22454055-22455474	294	7.16	32608.8	+	nucleus
Rbe018074	RbebHLH87	Chr7	37021506-37023615	224	5.26	24143.8	+	nucleus
Rbe018329	RbebHLH88	Chr7	40894150-40895529	356	4.74	40359.3	+	nucleus
Rbe018502	RbebHLH89	Chr7	43208754-43209494	216	9.75	23707.9	+	nucleus
Rbe018547	RbebHLH90	Chr7	43737246-43738328	361	4.91	39592.9	+	nucleus
Rbe018593	RbebHLH91	Chr7	44583655-44585820	338	5.94	37772.4	+	nucleus
Rbe019113	RbebHLH92	Chr4	3136838-3138347	234	9.68	26809	+	nucleus
Rbe019184	RbebHLH93	Chr4	4324724-4327436	226	6.15	25176.6	-	nucleus
Rbe019484	RbebHLH94	Chr4	8565835-8575073	196	4.88	21667.1	+	cytoplasm
Rbe019633	RbebHLH95	Chr4	11088600-11092033	230	5.66	25722.5	+	nucleus
Rbe019722	RbebHLH96	Chr4	12597861-12598496	212	9.49	24205.1	+	nucleus
Rbe019948	RbebHLH97	Chr4	16717120-16741009	452	9.16	49623.8	+	cytoplasm
Rbe019992	RbebHLH98	Chr4	17876510-17879166	154	5.89	17043.5	-	chloroplast
Rbe020205	RbebHLH99	Chr4	23220879-23228263	354	8.62	37334.5	+	nucleus
Rbe020251	RbebHLH100	Chr4	24044337-24045124	163	11.1	18263.5	-	chloroplast
Rbe020352	RbebHLH101	Chr4	25681389-25683764	552	5.94	59410.7	+	nucleus
Rbe020549	RbebHLH102	Chr4	28344843-28346371	448	5.44	50152.1	+	nucleus
Rbe020713	RbebHLH103	Chr4	30323132-30324444	203	9.14	22623.3	+	Cytoplasm,nucleus
Rbe021137	RbebHLH104	Chr4	35171776-35172456	227	11.78	24872.7	+	nucleus
Rbe021366	RbebHLH105	Chr4	37494650-37495865	145	6.21	16349.8	+	cytoplasm
Rbe021771	RbebHLH106	Chr4	41139105-41140818	240	5.98	26758.7	+	nucleus
Rbe021855	RbebHLH107	Chr4	41838632-41841593	356	6.12	39456.3	-	nucleus
Rbe021927	RbebHLH108	Chr4	42374668-42378549	552	5.33	59047	+	nucleus
Rbe021951	RbebHLH109	Chr4	42537806-42540834	338	6.14	36920.7	+	nucleus
Rbe022417	RbebHLH110	Chr4	46141628-46143926	487	7.85	55255.3	+	nucleus
Rbe022458	RbebHLH111	Chr4	46399550-46402042	90	11.79	10102	-	Mitochondrion
Rbe022459	RbebHLH112	Chr4	46413122-46415378	407	6.19	46102.2	-	nucleus
Rbe022526	RbebHLH113	Chr4	46875060-46877360	291	5.91	31578.1	-	nucleus
Rbe022586	RbebHLH114	Chr4	47296639-47299366	525	6.39	57082.7	-	nucleus
Rbe022818	RbebHLH115	Chr1	1154450-1156609	432	8.48	48006	+	nucleus
Rbe023094	RbebHLH116	Chr1	5706563-5708673	248	9.33	27701.3	+	nucleus
Rbe023794	RbebHLH117	Chr1	18463134-18465478	443	5.85	49476	+	nucleus
Rbe024265	RbebHLH118	Chr1	25635913-25638911	461	8.65	49936.5	+	nucleus
Rbe024626	RbebHLH119	Chr1	29830630-29834492	648	5.43	72402.8	+	nucleus
Rbe024859	RbebHLH120	Chr1	32434162-32436012	617	6.09	67608.9	-	nucleus
Rbe024914	RbebHLH121	Chr1	33057089-33058540	484	5.55	53426.8	+	nucleus
Rbe024953	RbebHLH122	Chr1	33458599-33461390	414	5.88	46127.7	+	nucleus
Rbe025271	RbebHLH123	Chr1	36412187-36416923	413	6.53	47043.8	-	nucleus
Rbe025396	RbebHLH124	Chr1	37637259-37638186	246	6.96	27416.3	+	nucleus
Rbe025541	RbebHLH125	Chr1	39032822-39035519	345	9.6	38368.9	+	nucleus
Rbe025614	RbebHLH126	Chr1	39565681-39567063	157	4.97	17233.4	+	cytoplasm
Rbe025884	RbebHLH127	Chr1	41474554-41475635	263	9.47	29341.6	-	nucleus
Rbe025885	RbebHLH128	Chr1	41480290-41480984	172	9.59	18375.2	+	nucleus
Rbe026132	RbebHLH129	Chr1	43191041-43193150	367	5.44	39822.9	+	nucleus
Rbe026742	RbebHLH130	Chr3	2002190-2006362	347	5.87	36876.1	-	nucleus
Rbe026922	RbebHLH131	Chr3	3438714-3440236	338	5.64	38360.8	-	nucleus
Rbe027154	RbebHLH132	Chr3	5315171-5316329	200	11.37	22404	+	chloroplast
Rbe027240	RbebHLH133	Chr3	5954903-5959441	743	6.16	79503.7	+	nucleus
Rbe027429	RbebHLH134	Chr3	7594583-7596015	148	4.42	15776.6	+	nucleus
Rbe027485	RbebHLH135	Chr3	8098375-8099518	244	7.78	27248.5	+	nucleus
Rbe027679	RbebHLH136	Chr3	9911686-9916004	766	5.58	85229.8	+	Endoplasmic reticulum
Rbe028654	RbebHLH137	Chr3	21258481-21260733	311	6.63	34114.5	-	nucleus
Rbe028663	RbebHLH138	Chr3	21380552-21384970	356	5.66	38866	+	Golgi apparatus
Rbe029018	RbebHLH139	Chr3	26914808-26915230	141	11.24	16116.6	-	nucleus
Rbe029307	RbebHLH140	Chr3	32033476-32035031	290	6.39	31658.1	+	Peroxisome
Rbe029916	RbebHLH141	unanchor119	64515-66107	281	5.4	30946	+	nucleus
Rbe030051	RbebHLH142	unanchor109	67568-67990	141	11.24	16116.6	-	nucleus
