# Supplementary material for: Genome-wide identification of the bHLH transcription factor family in Rosa persica and response to low-temperature stress
Source: PeerJ. 2024 Jan 3;12:e16568. doi: 10.7717/peerj.16568 (PMC10771085; doi:10.7717/peerj.16568)
Supplement: Supplemental Information 5 [file peerj-12-16568-s005.xls]

## Sheet: Sheet1
Supplementary Table 2 Tandem duplications of RbebHLHs
geneA location	start	end	geneB location	start	end
Chr1	29830630	29834492	Chr2	16838086	16839452
Chr1	25635913	25638911	Chr2	49801611	49805779
Chr1	1154450	1156609	Chr2	13510289	13511041
Chr1	33458599	33461390	Chr2	16600954	16602362
Chr1	1154450	1156609	Chr3	21258481	21260733
Chr1	36412187	36416923	Chr3	11079838	11082047
Chr1	39565681	39567063	Chr3	7594583	7596015
Chr1	32434162	32436012	Chr4	3136838	3138347
Chr1	39565681	39567063	Chr5	58960783	58962033
Chr1	32434162	32436012	Chr5	14355970	14356980
Chr1	39032822	39035519	Chr5	5196527	5199600
Chr1	1154450	1156609	Chr5	62216448	62218448
Chr1	33057089	33058540	Chr6	48695845	48696579
Chr1	39032822	39035519	Chr6	48779434	48781869
Chr1	1154450	1156609	Chr6	48695845	48696579
Chr1	32434162	32436012	Chr6	4536669	4537860
Chr1	41474554	41475635	Chr6	18772006	18773072
Chr1	33057089	33058540	Chr7	4901497	4903386
Chr1	41474554	41475635	Chr7	13671794	13672859
Chr1	29830630	29834492	Chr7	12051927	12056397
Chr1	43191041	43193150	Chr7	43208754	43209494
Chr2	3528100	3532115	Chr2	41493966	41496636
Chr2	5483120	5488687	Chr2	45057536	45059115
Chr2	13678766	13681000	Chr2	56360619	56364512
Chr2	13678766	13681000	Chr2	43030606	43031814
Chr2	851095	854451	Chr2	6721650	6723902
Chr2	13678766	13681000	Chr2	49801611	49805779
Chr2	16600954	16602362	Chr2	18778451	18779753
Chr2	851095	854451	Chr2	13510289	13511041
Chr2	851095	854451	Chr2	13678766	13681000
Chr2	13510289	13511041	Chr3	2002190	2006362
Chr2	851095	854451	Chr3	8098375	8099518
Chr2	851095	854451	Chr3	21380552	21384970
Chr2	56360619	56364512	Chr4	42537806	42540834
Chr2	49178413	49178838	Chr4	46399550	46402042
Chr2	16838086	16839452	Chr4	46141628	46143926
Chr2	16838086	16839452	Chr4	11088600	11092033
Chr2	16600954	16602362	Chr4	46875060	46877360
Chr2	18778451	18779753	Chr4	30323132	30324444
Chr2	851095	854451	Chr4	41838632	41841593
Chr2	31288937	31290095	Chr5	3943129	3944146
Chr2	16600954	16602362	Chr5	5196527	5199600
Chr2	851095	854451	Chr5	9809484	9810446
Chr2	13510289	13511041	Chr5	13787578	13788850
Chr2	851095	854451	Chr5	13787578	13788850
Chr2	16600954	16602362	Chr5	13787578	13788850
Chr2	13510289	13511041	Chr6	48695845	48696579
Chr2	13678766	13681000	Chr6	48779434	48781869
Chr2	43030606	43031814	Chr6	49563913	49566055
Chr2	851095	854451	Chr6	49241560	49242990
Chr2	54216240	54217151	Chr6	48779434	48781869
Chr2	6721650	6723902	Chr6	48695845	48696579
Chr2	13510289	13511041	Chr6	28470152	28473339
Chr2	851095	854451	Chr6	13015394	13017871
Chr2	13678766	13681000	Chr6	36719604	36721118
Chr2	17987568	17988431	Chr7	43208754	43209494
Chr2	18778451	18779753	Chr7	44583655	44585820
Chr2	16838086	16839452	Chr7	40894150	40895529
Chr2	61486335	61488598	Chr7	20286596	20288662
Chr2	13510289	13511041	Chr7	1668519	1670807
Chr2	13510289	13511041	Chr7	6244647	6246428
Chr2	851095	854451	Chr7	1668519	1670807
Chr2	49801611	49805779	Chr7	40894150	40895529
Chr2	43030606	43031814	Chr7	4901497	4903386
Chr2	5086082	5088707	Chr7	22454055	22455474
Chr2	851095	854451	Chr7	12051927	12056397
Chr2	16838086	16839452	Chr7	12051927	12056397
Chr2	17987568	17988431	Chr7	2703415	2705754
Chr2	61486335	61488598	Chr7	6153987	6157231
Chr2	13678766	13681000	Chr7	4084792	4086114
Chr3	5315171	5316329	Chr4	35171776	35172456
Chr3	2002190	2006362	Chr4	46875060	46877360
Chr3	9911686	9916004	Chr4	46413122	46415378
Chr3	21380552	21384970	Chr4	42374668	42378549
Chr3	3438714	3440236	Chr4	30323132	30324444
Chr3	5954903	5959441	Chr4	41139105	41140818
Chr3	5954903	5959441	Chr4	42537806	42540834
Chr3	5954903	5959441	Chr4	41838632	41841593
Chr3	7594583	7596015	Chr5	5744417	5747374
Chr3	2002190	2006362	Chr5	2335122	2337588
Chr3	21258481	21260733	Chr5	62216448	62218448
Chr3	2002190	2006362	Chr6	37183113	37187309
Chr3	2002190	2006362	Chr6	48779434	48781869
Chr3	2002190	2006362	Chr7	6244647	6246428
Chr3	5954903	5959441	Chr7	37021506	37023615
Chr3	21380552	21384970	Chr7	6244647	6246428
Chr4	37494650	37495865	Chr4	46875060	46877360
Chr4	37494650	37495865	Chr4	42374668	42378549
Chr4	25681389	25683764	Chr4	42537806	42540834
Chr4	47296639	47299366	Chr5	2335122	2337588
Chr4	41838632	41841593	Chr5	5196527	5199600
Chr4	41139105	41140818	Chr6	13015394	13017871
Chr4	41139105	41140818	Chr6	49563913	49566055
Chr4	37494650	37495865	Chr7	6244647	6246428
Chr4	46875060	46877360	Chr7	1668519	1670807
Chr4	28344843	28346371	Chr7	40894150	40895529
Chr4	41139105	41140818	Chr7	4084792	4086114
Chr4	42537806	42540834	Chr7	3330110	3335495
Chr4	46875060	46877360	Chr7	2703415	2705754
Chr4	46141628	46143926	Chr7	4901497	4903386
Chr4	42374668	42378549	Chr7	12051927	12056397
Chr4	42374668	42378549	Chr7	1668519	1670807
Chr4	11088600	11092033	Chr7	2703415	2705754
Chr5	2138184	2140156	Chr5	23435793	23439783
Chr5	2335122	2337588	Chr5	22962197	22965342
Chr5	14355970	14356980	Chr6	28467886	28468756
Chr5	13787578	13788850	Chr6	48695845	48696579
Chr5	3943129	3944146	Chr7	9318856	9319835
Chr6	4536669	4537860	Chr6	49241560	49242990
Chr6	45338913	45343080	Chr6	48695845	48696579
Chr6	7330555	7333496	Chr6	48776457	48777685
Chr6	13015394	13017871	Chr6	28470152	28473339
Chr6	13015394	13017871	Chr7	12051927	12056397
Chr6	48695845	48696579	Chr7	20286596	20288662
Chr6	28470152	28473339	Chr7	2703415	2705754
Chr6	48695845	48696579	Chr7	1668519	1670807
Chr6	34542968	34545938	Chr7	2703415	2705754
Chr7	6153987	6157231	Chr7	40894150	40895529
