# Supplementary material for: Genome-wide identification of the bHLH transcription factor family in Rosa persica and response to low-temperature stress
Source: PeerJ. 2024 Jan 3;12:e16568. doi: 10.7717/peerj.16568 (PMC10771085; doi:10.7717/peerj.16568)
Supplement: Supplemental Information 6 [file peerj-12-16568-s006.xls]

## Sheet: sheet1
Supplementary Table 3 Segmental duplications of Rbebhlhs
Chromosome1	Gene1	Chromosome2	Gene1
At1	transcript:AT1G63650.3	Rbe1	Rbe024626
At1	transcript:AT1G01260.3	Rbe1	Rbe024859
At1	transcript:AT1G12860.1	Rbe2	Rbe010374
At1	transcript:AT1G09250.1	Rbe3	Rbe027154
At1	transcript:AT1G09530.1	Rbe3	Rbe027240
At1	transcript:AT1G66470.1	Rbe3	Rbe029307
At1	transcript:AT1G68920.4	Rbe4	Rbe021927
At1	transcript:AT1G69010.1	Rbe4	Rbe021951
At1	transcript:AT1G26260.1	Rbe4	Rbe021927
At1	transcript:AT1G05805.1	Rbe4	Rbe020205
At1	transcript:AT1G59640.2	Rbe4	Rbe022526
At1	transcript:AT1G70270.2	Rbe4	Rbe022458
At1	transcript:AT1G60060.1	Rbe4	Rbe022459
At1	transcript:AT1G68810.1	Rbe4	Rbe021855
At1	transcript:AT1G25330.1	Rbe4	Rbe021771
At1	transcript:AT1G29950.1	Rbe5	Rbe000884
At1	transcript:AT1G30670.1	Rbe5	Rbe001132
At1	transcript:AT1G61660.1	Rbe5	Rbe000328
At1	transcript:AT1G03040.3	Rbe6	Rbe012987
At1	transcript:AT1G27740.1	Rbe6	Rbe014518
At1	transcript:AT1G59640.2	Rbe6	Rbe014571
At1	transcript:AT1G10120.1	Rbe6	Rbe014571
At1	transcript:AT1G32640.1	Rbe7	Rbe015526
At1	transcript:AT1G64625.1	Rbe7	Rbe015492
At1	transcript:AT1G32640.1	Rbe7	Rbe017029
At1	transcript:AT1G62975.1	Rbe7	Rbe016467
At1	transcript:AT1G63650.3	Rbe7	Rbe016304
At1	transcript:AT1G22490.2	Rbe7	Rbe018593
At1	transcript:AT1G12540.1	Rbe7	Rbe016467
At1	transcript:AT1G73830.1	Rbe7	Rbe015433
At1	transcript:AT1G18400.1	Rbe7	Rbe015433
At1	transcript:AT1G69010.1	Rbe7	Rbe015313
At1	transcript:AT1G25330.1	Rbe7	Rbe015433
AT2	transcript:AT2G40200.1	Rbe1	Rbe025541
AT2	transcript:AT2G40435.1	Rbe1	Rbe025614
AT2	transcript:AT2G46510.1	Rbe1	Rbe024859
AT2	transcript:AT2G46810.1	Rbe1	Rbe024953
AT2	transcript:AT2G42870.1	Rbe2	Rbe008930
AT2	transcript:AT2G43010.5	Rbe2	Rbe008998
AT2	transcript:AT2G24260.1	Rbe2	Rbe005022
AT2	transcript:AT2G22750.3	Rbe2	Rbe006703
AT2	transcript:AT2G20100.3	Rbe2	Rbe005410
AT2	transcript:AT2G42280.3	Rbe3	Rbe028654
AT2	transcript:AT2G42300.1	Rbe3	Rbe028663
AT2	transcript:AT2G47270.1	Rbe3	Rbe029018
AT2	transcript:AT2G47270.1	Rbe3	Rbe027154
AT2	transcript:AT2G40435.1	Rbe3	Rbe027429
AT2	transcript:AT2G43060.1	Rbe4	Rbe020251
AT2	transcript:AT2G43140.2	Rbe4	Rbe020205
AT2	transcript:AT2G28160.1	Rbe5	Rbe003379
AT2	transcript:AT2G20180.2	Rbe6	Rbe012735
AT2	transcript:AT2G16910.1	Rbe6	Rbe012246
AT2	transcript:AT2G31280.3	Rbe6	Rbe012920
AT2	transcript:AT2G18300.3	Rbe6	Rbe011416
AT2	transcript:AT2G14760.3	Rbe6	Rbe010806
At3	transcript:AT3G56220.1	Rbe1	Rbe025614
At3	transcript:AT3G61950.1	Rbe1	Rbe024953
At3	transcript:AT3G45990.1	Rbe1	Rbe025271
At3	transcript:AT3G22100.1	Rbe2	Rbe009442
At3	transcript:AT3G26744.2	Rbe2	Rbe010374
At3	transcript:AT3G29370.1	Rbe2	Rbe009764
At3	transcript:AT3G50330.1	Rbe2	Rbe006436
At3	transcript:AT3G21330.1	Rbe2	Rbe008431
At3	transcript:AT3G05800.1	Rbe3	Rbe027154
At3	transcript:AT3G57800.1	Rbe3	Rbe028663
At3	transcript:AT3G62090.2	Rbe3	Rbe027240
At3	transcript:AT3G17100.2	Rbe4	Rbe021137
At3	transcript:AT3G06120.1	Rbe4	Rbe020713
At3	transcript:AT3G23210.1	Rbe4	Rbe019184
At3	transcript:AT3G25710.1	Rbe4	Rbe021855
At3	transcript:AT3G06590.2	Rbe4	Rbe021137
At3	transcript:AT3G15240.2	Rbe5	Rbe001952
At3	transcript:AT3G20640.1	Rbe5	Rbe002180
At3	transcript:AT3G07340.1	Rbe6	Rbe012577
At3	transcript:AT3G50330.1	Rbe6	Rbe014420
At3	transcript:AT3G19500.1	Rbe6	Rbe010899
At3	transcript:AT3G47640.2	Rbe7	Rbe015125
At4	transcript:AT4G25400.2	Rbe1	Rbe025884
At4	transcript:AT4G00050.1	Rbe1	Rbe024265
At4	transcript:AT4G01460.1	Rbe1	Rbe024953
At4	transcript:AT4G00480.2	Rbe1	Rbe024626
At4	transcript:AT4G00870.1	Rbe1	Rbe024914
At4	transcript:AT4G36060.3	Rbe2	Rbe005993
At4	transcript:AT4G37850.2	Rbe2	Rbe006703
At4	transcript:AT4G30980.2	Rbe2	Rbe005022
At4	transcript:AT4G38070.1	Rbe2	Rbe006811
At4	transcript:AT4G36930.1	Rbe2	Rbe006451
At4	transcript:AT4G29930.3	Rbe4	Rbe019633
At4	transcript:AT4G14410.1	Rbe4	Rbe019184
At4	transcript:AT4G21340.1	Rbe5	Rbe000328
At4	transcript:AT4G05170.1	Rbe5	Rbe000328
At4	transcript:AT4G02590.1	Rbe6	Rbe012987
At4	transcript:AT4G34530.1	Rbe6	Rbe011416
At4	transcript:AT4G28790.1	Rbe6	Rbe012735
At4	transcript:AT4G17880.1	Rbe7	Rbe017029
At4	transcript:AT4G00480.2	Rbe7	Rbe016304
At5	transcript:AT5G51780.2	Rbe1	Rbe025884
At5	transcript:AT5G53210.1	Rbe1	Rbe026132
At5	transcript:AT5G59880.1	Rbe1	Rbe025271
At5	transcript:AT5G67060.1	Rbe2	Rbe006436
At5	transcript:AT5G38860.1	Rbe2	Rbe009686
At5	transcript:AT5G39240.1	Rbe2	Rbe009764
At5	transcript:AT5G58010.1	Rbe2	Rbe005022
At5	transcript:AT5G65320.1	Rbe2	Rbe006856
At5	transcript:AT5G65640.1	Rbe2	Rbe006721
At5	transcript:AT5G09750.1	Rbe2	Rbe007282
At5	transcript:AT5G01305.1	Rbe3	Rbe027485
At5	transcript:AT5G37800.1	Rbe3	Rbe029307
At5	transcript:AT5G57150.4	Rbe4	Rbe019633
At5	transcript:AT5G43650.1	Rbe4	Rbe019113
At5	transcript:AT5G50915.2	Rbe4	Rbe021366
At5	transcript:AT5G54680.1	Rbe5	Rbe002214
At5	transcript:AT5G53900.2	Rbe5	Rbe001952
At5	transcript:AT5G54680.1	Rbe5	Rbe000306
At5	transcript:AT5G48560.1	Rbe6	Rbe012577
At5	transcript:AT5G43175.1	Rbe6	Rbe014518
At5	transcript:AT5G67060.1	Rbe6	Rbe014420
At5	transcript:AT5G67110.1	Rbe6	Rbe014436
At5	transcript:AT5G62610.1	Rbe7	Rbe015059
At5	transcript:AT5G08130.8	Rbe7	Rbe015313
At5	transcript:AT5G46830.1	Rbe7	Rbe017029
At5	transcript:AT5G50915.2	Rbe7	Rbe015680
At5	transcript:AT5G41315.2	Rbe7	Rbe016304
At5	transcript:AT5G46690.1	Rbe7	Rbe017052
At5	transcript:AT5G46760.1	Rbe7	Rbe017029
At5	transcript:AT5G51780.2	Rbe7	Rbe016467
At5	transcript:AT5G65320.1	Rbe7	Rbe018593
Pm3	rna-XM_008226952.2	Rbe2	Rbe007602
Pm3	rna-XM_008226652.2	Rbe5	Rbe000306
Pm3	rna-XM_008226671.1	Rbe5	Rbe000328
Pm3	rna-XM_008226952.2	Rbe5	Rbe000519
Pm3	rna-XM_008228534.2	Rbe5	Rbe002180
Pm3	rna-XM_008227049.1	Rbe5	Rbe000672
Pm3	rna-XM_008228534.2	Rbe5	Rbe000328
Pm3	rna-XM_008226652.2	Rbe5	Rbe002214
Pm3	rna-XM_008226671.1	Rbe5	Rbe002180
Pm3	rna-XM_008228263.2	Rbe5	Rbe001952
Pm3	rna-XM_008227537.1	Rbe5	Rbe001132
Pm4	rna-XM_008231374.2	Rbe2	Rbe008998
Pm4	rna-XM_008231188.1	Rbe2	Rbe008930
Pm4	rna-XM_008232647.2	Rbe2	Rbe009764
Pm4	rna-XM_008230154.1	Rbe2	Rbe008584
Pm4	rna-XM_008230258.1	Rbe2	Rbe008304
Pm4	rna-XM_008232811.1	Rbe2	Rbe010374
Pm4	rna-XM_008232085.2	Rbe2	Rbe009686
Pm4	rna-XM_008230776.2	Rbe2	Rbe007602
Pm4	rna-XM_008230258.1	Rbe2	Rbe005410
Pm4	rna-XM_008231001.1	Rbe3	Rbe029307
Pm4	rna-XM_008232085.2	Rbe4	Rbe021951
Pm4	rna-XM_016793514.1	Rbe5	Rbe000306
Pm4	rna-XM_016793514.1	Rbe5	Rbe002214
Pm4	rna-XM_008232811.1	Rbe7	Rbe015668
Pm4	rna-XM_008232085.2	Rbe7	Rbe015313
Pm1	rna-XM_008243152.2	Rbe1	Rbe025271
Pm1	rna-XM_008246952.2	Rbe1	Rbe025614
Pm1	rna-XM_008231845.1	Rbe1	Rbe025614
Pm1	rna-XM_008237037.1	Rbe2	Rbe006856
Pm1	rna-XM_008237319.1	Rbe2	Rbe006811
Pm1	rna-XM_008238452.1	Rbe2	Rbe006721
Pm1	rna-XM_008238654.2	Rbe2	Rbe006703
Pm1	rna-XM_008242297.2	Rbe3	Rbe027679
Pm1	rna-XM_008247870.1	Rbe3	Rbe027154
Pm1	rna-XM_008248107.2	Rbe3	Rbe027240
Pm1	rna-XM_008245767.1	Rbe3	Rbe027485
Pm1	rna-XM_008231845.1	Rbe3	Rbe027429
Pm1	rna-XM_008248289.1	Rbe3	Rbe026922
Pm1	rna-XM_008220043.1	Rbe3	Rbe026742
Pm1	rna-XM_008246952.2	Rbe3	Rbe027429
Pm1	rna-XM_008247870.1	Rbe4	Rbe021137
Pm1	rna-XM_008248289.1	Rbe4	Rbe020713
Pm1	rna-XM_008232008.2	Rbe5	Rbe002857
Pm1	rna-XM_008228396.1	Rbe5	Rbe003379
Pm1	rna-XM_008221109.2	Rbe5	Rbe004623
Pm1	rna-XM_008220043.1	Rbe6	Rbe012987
Pm1	rna-XM_008237037.1	Rbe7	Rbe018593
Pm1	rna-XM_008237319.1	Rbe7	Rbe018502
Pm1	rna-XM_008238452.1	Rbe7	Rbe018329
Pm2	rna-XM_008222124.2	Rbe2	Rbe006436
Pm2	rna-XM_016792319.1	Rbe2	Rbe006451
Pm2	rna-XM_008220962.1	Rbe2	Rbe006721
Pm2	rna-XM_008221136.1	Rbe2	Rbe006856
Pm2	rna-XM_008225159.2	Rbe3	Rbe027154
Pm2	rna-XM_008224911.2	Rbe4	Rbe020713
Pm2	rna-XM_008225159.2	Rbe4	Rbe021137
Pm2	rna-XM_008223152.2	Rbe4	Rbe022586
Pm2	rna-XM_008225648.1	Rbe4	Rbe019633
Pm2	rna-XM_008225369.2	Rbe4	Rbe019948
Pm2	rna-XM_008224439.2	Rbe4	Rbe020205
Pm2	rna-XM_008224463.2	Rbe4	Rbe020251
Pm2	rna-XM_008225528.1	Rbe4	Rbe019722
Pm2	rna-XM_008224278.1	Rbe4	Rbe019992
Pm2	rna-XM_008224562.2	Rbe4	Rbe020352
Pm2	rna-XM_008226150.1	Rbe4	Rbe019184
Pm2	rna-XM_008226206.1	Rbe4	Rbe019113
Pm2	rna-XM_008223548.1	Rbe4	Rbe022459
Pm2	rna-XM_008223550.2	Rbe4	Rbe022458
Pm2	rna-XM_008223648.2	Rbe4	Rbe022417
Pm2	rna-XM_008224181.1	Rbe4	Rbe021366
Pm2	rna-XM_008223491.2	Rbe4	Rbe022526
Pm2	rna-XM_008222124.2	Rbe6	Rbe014420
Pm2	rna-XM_016792322.1	Rbe6	Rbe014435
Pm2	rna-XM_016792319.1	Rbe6	Rbe014436
Pm2	rna-XM_008222141.1	Rbe6	Rbe014518
Pm2	rna-XM_008222184.2	Rbe6	Rbe014571
Pm2	rna-XM_008222625.2	Rbe6	Rbe013927
Pm2	rna-XM_008222141.1	Rbe6	Rbe010806
Pm2	rna-XM_016792322.1	Rbe6	Rbe011016
Pm2	rna-XM_008220962.1	Rbe7	Rbe018329
Pm2	rna-XM_008220786.2	Rbe7	Rbe018074
Pm2	rna-XM_008221136.1	Rbe7	Rbe018593
Pm2	rna-XM_016792258.1	Rbe7	Rbe018547
Pm2	rna-XM_008223491.2	Rbe7	Rbe015059
Pm6	rna-XM_008237109.2	Rbe3	Rbe026742
Pm6	rna-XM_016795433.1	Rbe6	Rbe012735
Pm6	rna-XM_008237479.2	Rbe6	Rbe012920
Pm6	rna-XM_008237501.1	Rbe6	Rbe012948
Pm6	rna-XM_008238686.2	Rbe6	Rbe011416
Pm6	rna-XM_008237676.2	Rbe6	Rbe012538
Pm6	rna-XM_008237109.2	Rbe6	Rbe012987
Pm6	rna-XM_008237902.1	Rbe6	Rbe012246
Pm6	rna-XM_008237028.1	Rbe6	Rbe013116
Pm6	rna-XM_008237049.2	Rbe6	Rbe013100
Pm6	rna-XM_008237951.2	Rbe6	Rbe010620
Pm6	rna-XM_008237976.2	Rbe6	Rbe010573
Pm6	rna-XM_008238168.2	Rbe6	Rbe010899
Pm6	rna-XM_008238136.1	Rbe6	Rbe010806
Pm6	rna-XM_008238269.1	Rbe6	Rbe011016
Pm6	rna-XM_008238136.1	Rbe6	Rbe014518
Pm7	rna-XM_016795564.1	Rbe1	Rbe025884
Pm7	rna-XM_008240606.2	Rbe1	Rbe024626
Pm7	rna-XM_008241330.1	Rbe2	Rbe010374
Pm7	rna-XM_008241846.1	Rbe2	Rbe009686
Pm7	rna-XM_008242034.1	Rbe4	Rbe021771
Pm7	rna-XM_008241846.1	Rbe4	Rbe021951
Pm7	rna-XM_008241454.1	Rbe4	Rbe022526
Pm7	rna-XM_016795943.1	Rbe4	Rbe021366
Pm7	rna-XM_008240996.1	Rbe7	Rbe015492
Pm7	rna-XM_008240606.2	Rbe7	Rbe016304
Pm7	rna-XM_016795943.1	Rbe7	Rbe015680
Pm7	rna-XM_008241330.1	Rbe7	Rbe015668
Pm7	rna-XM_016795564.1	Rbe7	Rbe016467
Pm7	rna-XM_016795823.1	Rbe7	Rbe015211
Pm7	rna-XM_008240004.1	Rbe7	Rbe017052
Pm7	rna-XM_008240025.2	Rbe7	Rbe017029
Pm7	rna-XM_008241454.1	Rbe7	Rbe015059
Pm7	rna-XM_008241527.2	Rbe7	Rbe016021
Pm7	rna-XM_008242034.1	Rbe7	Rbe015433
Pm7	rna-XM_008241846.1	Rbe7	Rbe015313
Pm7	rna-XM_008241583.2	Rbe7	Rbe015125
Pm5	rna-XM_008235559.1	Rbe1	Rbe025541
Pm5	rna-XM_008235622.1	Rbe1	Rbe025614
Pm5	rna-XM_008234344.1	Rbe1	Rbe024265
Pm5	rna-XM_016794336.1	Rbe1	Rbe025271
Pm5	rna-XM_008233134.2	Rbe1	Rbe022818
Pm5	rna-XM_008236557.2	Rbe1	Rbe026132
Pm5	rna-XM_008236103.1	Rbe1	Rbe025884
Pm5	rna-XM_008234854.2	Rbe1	Rbe024914
Pm5	rna-XM_008234909.2	Rbe1	Rbe024859
Pm5	rna-XM_008234678.2	Rbe1	Rbe024626
Pm5	rna-XM_008233134.2	Rbe3	Rbe028654
Pm5	rna-XM_008235622.1	Rbe3	Rbe027429
Pm5	rna-XM_008236103.1	Rbe7	Rbe016467
Pm5	rna-XM_008234854.2	Rbe7	Rbe015526
Pm8	rna-XM_008242595.1	Rbe1	Rbe022818
Pm8	rna-XM_008244141.2	Rbe2	Rbe005607
Pm8	rna-XM_008243266.2	Rbe2	Rbe006436
Pm8	rna-XM_008243256.2	Rbe2	Rbe006451
Pm8	rna-XM_008243979.2	Rbe2	Rbe008584
Pm8	rna-XM_008244349.2	Rbe2	Rbe005410
Pm8	rna-XM_008243601.1	Rbe2	Rbe005993
Pm8	rna-XM_008244742.1	Rbe2	Rbe005022
Pm8	rna-XM_008243929.2	Rbe2	Rbe005790
Pm8	rna-XM_008244349.2	Rbe2	Rbe008304
Pm8	rna-XM_008242595.1	Rbe3	Rbe028654
Pm8	rna-XM_008242607.2	Rbe3	Rbe028663
Pm8	rna-XM_008243266.2	Rbe6	Rbe014420
Pm8	rna-XM_008243256.2	Rbe6	Rbe014436
Fv2	rna-XM_011460622.1	Rbe2	Rbe006451
Fv2	rna-XM_004292764.2	Rbe2	Rbe006436
Fv2	rna-XM_004289793.2	Rbe2	Rbe005993
Fv2	rna-XM_004289847.2	Rbe3	Rbe026742
Fv2	rna-XM_011461186.1	Rbe5	Rbe003122
Fv2	rna-XM_004291460.2	Rbe5	Rbe001952
Fv2	rna-XM_004293062.2	Rbe5	Rbe002857
Fv2	rna-XM_011459836.1	Rbe6	Rbe012538
Fv2	rna-XM_004292295.2	Rbe6	Rbe012577
Fv2	rna-XM_004290363.2	Rbe6	Rbe011770
Fv2	rna-XM_011461514.1	Rbe6	Rbe014518
Fv2	rna-XM_004290949.2	Rbe6	Rbe014571
Fv2	rna-XM_004290615.2	Rbe6	Rbe013100
Fv2	rna-XM_004290623.2	Rbe6	Rbe013116
Fv2	rna-XM_004292083.1	Rbe6	Rbe010806
Fv2	rna-XM_011460379.1	Rbe6	Rbe012246
Fv2	rna-XM_004289703.2	Rbe6	Rbe010899
Fv2	rna-XM_011461514.1	Rbe6	Rbe010806
Fv2	rna-XM_011460622.1	Rbe6	Rbe014436
Fv2	rna-XM_004292764.2	Rbe6	Rbe014420
Fv2	rna-XM_004291800.2	Rbe6	Rbe013927
Fv2	rna-XM_004289847.2	Rbe6	Rbe012987
Fv2	rna-XM_011459681.1	Rbe6	Rbe012948
Fv2	rna-XM_011461403.1	Rbe6	Rbe012920
Fv2	rna-XM_011459763.1	Rbe6	Rbe012735
Fv2	rna-XM_011459605.1	Rbe6	Rbe010620
Fv2	rna-XM_004289793.2	Rbe6	Rbe010573
Fv2	rna-XM_004289620.2	Rbe6	Rbe011416
Fv3	rna-XM_011463131.1	Rbe1	Rbe025614
Fv3	rna-XM_004295162.2	Rbe1	Rbe022818
Fv3	rna-XM_004293965.2	Rbe2	Rbe007602
Fv3	rna-XM_004295010.2	Rbe4	Rbe021137
Fv3	rna-XM_011462116.1	Rbe5	Rbe001132
Fv3	rna-XM_004294266.2	Rbe5	Rbe002180
Fv3	rna-XM_004294288.2	Rbe5	Rbe002214
Fv3	rna-XM_011462301.1	Rbe5	Rbe000672
Fv3	rna-XM_004293556.2	Rbe5	Rbe000884
Fv3	rna-XM_004295162.2	Rbe5	Rbe004623
Fv3	rna-XM_011462057.1	Rbe5	Rbe002180
Fv3	rna-XM_011462057.1	Rbe5	Rbe000328
Fv3	rna-XM_004293965.2	Rbe5	Rbe000519
Fv3	rna-XM_004294266.2	Rbe5	Rbe000328
Fv3	rna-XM_004294288.2	Rbe5	Rbe000306
Fv4	rna-XM_004297147.2	Rbe2	Rbe009686
Fv4	rna-XM_011465048.1	Rbe2	Rbe008431
Fv4	rna-XM_004297447.2	Rbe2	Rbe010374
Fv4	rna-XM_004297098.2	Rbe4	Rbe021855
Fv4	rna-XM_004297136.2	Rbe4	Rbe021927
Fv4	rna-XM_004297147.2	Rbe4	Rbe021951
Fv4	rna-XM_004298520.2	Rbe4	Rbe022417
Fv4	rna-XM_011465081.1	Rbe4	Rbe022459
Fv4	rna-XM_004297644.2	Rbe4	Rbe022526
Fv4	rna-XM_004296894.2	Rbe4	Rbe020713
Fv4	rna-XM_004296310.2	Rbe4	Rbe019184
Fv4	rna-XM_004298488.2	Rbe4	Rbe021366
Fv4	rna-XM_011465190.1	Rbe4	Rbe022586
Fv4	rna-XM_004296410.2	Rbe4	Rbe019722
Fv4	rna-XM_004296450.2	Rbe4	Rbe019633
Fv4	rna-XM_004296937.2	Rbe4	Rbe020352
Fv4	rna-XM_011465281.1	Rbe4	Rbe020251
Fv4	rna-XM_004296662.2	Rbe4	Rbe020205
Fv4	rna-XM_004297447.2	Rbe7	Rbe015668
Fv4	rna-XM_004298488.2	Rbe7	Rbe015680
Fv4	rna-XM_004297644.2	Rbe7	Rbe015059
Fv4	rna-XM_004297147.2	Rbe7	Rbe015313
Fv5	rna-XM_004300691.2	Rbe1	Rbe025884
Fv5	rna-XM_004298754.2	Rbe1	Rbe024626
Fv5	rna-XM_004299222.2	Rbe2	Rbe009686
Fv5	rna-XM_011466590.1	Rbe2	Rbe005410
Fv5	rna-XM_004299639.2	Rbe2	Rbe006856
Fv5	rna-XM_011467428.1	Rbe2	Rbe006811
Fv5	rna-XM_004299778.2	Rbe2	Rbe006721
Fv5	rna-XM_004299007.2	Rbe4	Rbe021771
Fv5	rna-XM_004299222.2	Rbe4	Rbe021951
Fv5	rna-XM_004299574.2	Rbe4	Rbe022526
Fv5	rna-XM_004300469.2	Rbe4	Rbe021771
Fv5	rna-XM_004299574.2	Rbe7	Rbe015059
Fv5	rna-XM_011467005.1	Rbe7	Rbe017052
Fv5	rna-XM_011466455.1	Rbe7	Rbe018074
Fv5	rna-XM_004300691.2	Rbe7	Rbe016467
Fv5	rna-XM_004298754.2	Rbe7	Rbe016304
Fv5	rna-XM_004298887.2	Rbe7	Rbe016021
Fv5	rna-XM_004299222.2	Rbe7	Rbe015313
Fv5	rna-XM_004301080.2	Rbe7	Rbe015211
Fv5	rna-XM_004299332.2	Rbe7	Rbe015125
Fv5	rna-XM_004300191.2	Rbe7	Rbe017029
Fv5	rna-XM_004299639.2	Rbe7	Rbe018593
Fv5	rna-XM_004299659.2	Rbe7	Rbe018547
Fv5	rna-XM_011467428.1	Rbe7	Rbe018502
Fv5	rna-XM_004300469.2	Rbe7	Rbe015433
Fv5	rna-XM_004299778.2	Rbe7	Rbe018329
Fv5	rna-XM_004299007.2	Rbe7	Rbe015433
Fv1	rna-XM_004288907.2	Rbe2	Rbe005607
Fv1	rna-XM_011462840.1	Rbe2	Rbe005790
Fv1	rna-XM_004287765.2	Rbe2	Rbe005993
Fv1	rna-XM_011468187.1	Rbe2	Rbe006703
Fv1	rna-XM_004288264.2	Rbe2	Rbe006721
Fv1	rna-XM_004288109.2	Rbe2	Rbe006856
Fv1	rna-XM_011462241.1	Rbe2	Rbe008584
Fv1	rna-XM_004289363.2	Rbe2	Rbe007282
Fv1	rna-XM_004287975.2	Rbe2	Rbe006451
Fv1	rna-XM_004287983.2	Rbe2	Rbe006436
Fv1	rna-XM_004287073.2	Rbe2	Rbe005022
Fv1	rna-XM_011464708.1	Rbe2	Rbe009442
Fv1	rna-XM_004289479.2	Rbe2	Rbe006811
Fv1	rna-XM_011470514.1	Rbe3	Rbe029018
Fv1	rna-XM_004288393.2	Rbe4	Rbe019113
Fv1	rna-XM_011472368.1	Rbe5	Rbe003379
Fv1	rna-XM_004287975.2	Rbe6	Rbe014436
Fv1	rna-XM_004287983.2	Rbe6	Rbe014420
Fv1	rna-XM_004288109.2	Rbe7	Rbe018593
Fv1	rna-XM_004288264.2	Rbe7	Rbe018329
Fv1	rna-XM_004289479.2	Rbe7	Rbe018502
Fv6	rna-XM_004302727.2	Rbe1	Rbe025271
Fv6	rna-XM_011468136.1	Rbe1	Rbe025614
Fv6	rna-XM_004305782.2	Rbe2	Rbe008930
Fv6	rna-XM_011469319.1	Rbe2	Rbe008998
Fv6	rna-XM_004304146.2	Rbe2	Rbe009686
Fv6	rna-XM_011469590.1	Rbe2	Rbe009764
Fv6	rna-XM_011468604.1	Rbe2	Rbe007602
Fv6	rna-XM_011468136.1	Rbe3	Rbe027429
Fv6	rna-XM_011470140.1	Rbe3	Rbe027485
Fv6	rna-XM_004302668.2	Rbe3	Rbe027679
Fv6	rna-XM_004302231.2	Rbe3	Rbe027154
Fv6	rna-XM_004304266.2	Rbe3	Rbe028654
Fv6	rna-XM_011469691.1	Rbe3	Rbe028663
Fv6	rna-XM_004302005.2	Rbe3	Rbe026742
Fv6	rna-XM_004302404.2	Rbe3	Rbe026922
Fv6	rna-XM_011467907.1	Rbe3	Rbe027240
Fv6	rna-XM_004304146.2	Rbe4	Rbe021951
Fv6	rna-XM_004302404.2	Rbe4	Rbe020713
Fv6	rna-XM_011468604.1	Rbe5	Rbe000519
Fv6	rna-XM_004302005.2	Rbe6	Rbe012987
Fv6	rna-XM_004304146.2	Rbe7	Rbe015313
Fv7	rna-XM_004307626.2	Rbe1	Rbe025541
Fv7	rna-XM_011471659.1	Rbe1	Rbe025614
Fv7	rna-XM_011470508.1	Rbe1	Rbe022818
Fv7	rna-XM_004308575.2	Rbe1	Rbe023794
Fv7	rna-XM_004306563.2	Rbe1	Rbe024953
Fv7	rna-XM_004306579.2	Rbe1	Rbe024914
Fv7	rna-XM_004306609.2	Rbe1	Rbe024859
Fv7	rna-XM_004308329.2	Rbe1	Rbe024626
Fv7	rna-XM_004309112.2	Rbe1	Rbe026132
Fv7	rna-XM_004308085.2	Rbe1	Rbe025884
Fv7	rna-XM_004307508.2	Rbe1	Rbe025271
Fv7	rna-XM_011470508.1	Rbe3	Rbe028654
Fv7	rna-XM_011471659.1	Rbe3	Rbe027429
Fv7	rna-XM_011470561.1	Rbe5	Rbe001485
Fv7	rna-XM_004308329.2	Rbe7	Rbe016304
Fv7	rna-XM_004308085.2	Rbe7	Rbe016467
Fv7	rna-XM_004306579.2	Rbe7	Rbe015526
Rc2	rna-XM_024328156.2	Rbe2	Rbe005022
Rc2	rna-XM_024326836.2	Rbe2	Rbe005410
Rc2	rna-XM_024327198.2	Rbe2	Rbe005607
Rc2	rna-XM_040515665.1	Rbe2	Rbe005790
Rc2	rna-XM_024330079.2	Rbe2	Rbe005993
Rc2	rna-XM_024330536.2	Rbe2	Rbe006436
Rc2	rna-XM_024325189.2	Rbe2	Rbe006451
Rc2	rna-XM_024323924.2	Rbe2	Rbe006703
Rc2	rna-XM_024327269.2	Rbe2	Rbe006721
Rc2	rna-XM_024322240.2	Rbe2	Rbe006811
Rc2	rna-XM_040515252.1	Rbe2	Rbe006856
Rc2	rna-XM_024322438.2	Rbe2	Rbe007282
Rc2	rna-XM_024327451.2	Rbe2	Rbe007602
Rc2	rna-XM_024330271.2	Rbe2	Rbe008304
Rc2	rna-XM_024329479.2	Rbe2	Rbe008431
Rc2	rna-XM_024324389.2	Rbe2	Rbe008584
Rc2	rna-XM_024328554.2	Rbe2	Rbe008930
Rc2	rna-XM_024328549.2	Rbe2	Rbe008998
Rc2	rna-XM_024323241.1	Rbe2	Rbe009442
Rc2	rna-XM_024329807.2	Rbe2	Rbe009686
Rc2	rna-XM_024326963.2	Rbe2	Rbe010374
Rc2	rna-XM_024321943.1	Rbe2	Rbe008584
Rc2	rna-XM_024327451.2	Rbe5	Rbe000519
Rc2	rna-XM_024330536.2	Rbe6	Rbe014420
Rc2	rna-XM_024325189.2	Rbe6	Rbe014436
Rc2	rna-XM_024322240.2	Rbe7	Rbe018502
Rc2	rna-XM_040515252.1	Rbe7	Rbe018593
Rc2	rna-XM_024327269.2	Rbe7	Rbe018329
Rc2	rna-XM_024326963.2	Rbe7	Rbe015668
Rc1	rna-XM_024331546.2	Rbe1	Rbe024265
Rc1	rna-XM_024321093.2	Rbe1	Rbe024626
Rc1	rna-XM_024320463.2	Rbe1	Rbe024859
Rc1	rna-XM_024320582.2	Rbe1	Rbe024914
Rc1	rna-XM_024324483.2	Rbe1	Rbe024953
Rc1	rna-XM_024321132.2	Rbe1	Rbe025271
Rc1	rna-XM_024310785.2	Rbe1	Rbe025541
Rc1	rna-XM_024316767.2	Rbe1	Rbe025614
Rc1	rna-XM_024313218.2	Rbe1	Rbe025884
Rc1	rna-XM_024309854.2	Rbe1	Rbe026132
Rc1	rna-XM_024333665.2	Rbe1	Rbe022818
Rc1	rna-XM_024325286.2	Rbe1	Rbe023094
Rc1	rna-XM_040507371.1	Rbe1	Rbe023794
Rc1	rna-XM_024333665.2	Rbe3	Rbe028654
Rc1	rna-XM_024316767.2	Rbe3	Rbe027429
Rc1	rna-XM_024320582.2	Rbe7	Rbe015526
Rc1	rna-XM_024313218.2	Rbe7	Rbe016467
Rc7	rna-XM_024319127.2	Rbe1	Rbe024914
Rc7	rna-XM_040512220.1	Rbe1	Rbe025884
Rc7	rna-XM_024318505.2	Rbe1	Rbe024626
Rc7	rna-XM_024319328.2	Rbe2	Rbe006811
Rc7	rna-XM_024317001.2	Rbe2	Rbe006856
Rc7	rna-XM_024315314.2	Rbe2	Rbe006721
Rc7	rna-XM_024317294.2	Rbe2	Rbe009686
Rc7	rna-XM_024313069.2	Rbe2	Rbe010374
Rc7	rna-XM_024318022.2	Rbe4	Rbe021366
Rc7	rna-XM_024319099.2	Rbe4	Rbe022526
Rc7	rna-XM_024317294.2	Rbe4	Rbe021951
Rc7	rna-XM_024318241.2	Rbe4	Rbe021771
Rc7	rna-XM_024319099.2	Rbe7	Rbe015059
Rc7	rna-XM_024317704.2	Rbe7	Rbe015125
Rc7	rna-XM_024314239.2	Rbe7	Rbe015211
Rc7	rna-XM_024317294.2	Rbe7	Rbe015313
Rc7	rna-XM_024318241.2	Rbe7	Rbe015433
Rc7	rna-XM_024317387.2	Rbe7	Rbe015492
Rc7	rna-XM_024319127.2	Rbe7	Rbe015526
Rc7	rna-XM_024313069.2	Rbe7	Rbe015668
Rc7	rna-XM_024318022.2	Rbe7	Rbe015680
Rc7	rna-XM_024317156.2	Rbe7	Rbe016021
Rc7	rna-XM_024318505.2	Rbe7	Rbe016304
Rc7	rna-XM_040512220.1	Rbe7	Rbe016467
Rc7	rna-XM_024313408.2	Rbe7	Rbe017029
Rc7	rna-XM_024313524.2	Rbe7	Rbe017052
Rc7	rna-XM_024316015.2	Rbe7	Rbe017177
Rc7	rna-XM_024312799.2	Rbe7	Rbe018074
Rc7	rna-XM_024315314.2	Rbe7	Rbe018329
Rc7	rna-XM_024319328.2	Rbe7	Rbe018502
Rc7	rna-XM_024314197.2	Rbe7	Rbe018547
Rc7	rna-XM_024317001.2	Rbe7	Rbe018593
Rc3	rna-XM_024334069.2	Rbe1	Rbe022818
Rc3	rna-XM_024335450.2	Rbe1	Rbe025271
Rc3	rna-XM_024333868.2	Rbe1	Rbe025614
Rc3	rna-XM_024332787.2	Rbe3	Rbe026742
Rc3	rna-XM_024333979.2	Rbe3	Rbe026922
Rc3	rna-XM_024332706.2	Rbe3	Rbe027154
Rc3	rna-XM_040516620.1	Rbe3	Rbe027240
Rc3	rna-XM_024333868.2	Rbe3	Rbe027429
Rc3	rna-XM_024332325.2	Rbe3	Rbe027485
Rc3	rna-XM_024335541.2	Rbe3	Rbe027679
Rc3	rna-XM_024334069.2	Rbe3	Rbe028654
Rc3	rna-XM_024333230.2	Rbe3	Rbe028663
Rc3	rna-XM_024331913.2	Rbe3	Rbe029018
Rc3	rna-XM_024330812.2	Rbe3	Rbe029307
Rc3	rna-XM_024333979.2	Rbe4	Rbe020713
Rc3	rna-XM_024332787.2	Rbe6	Rbe012987
Rc4	rna-XM_024340555.2	Rbe2	Rbe009686
Rc4	rna-XM_024341681.2	Rbe3	Rbe027154
Rc4	rna-XM_024336328.2	Rbe3	Rbe026922
Rc4	rna-XM_040518341.1	Rbe4	Rbe020205
Rc4	rna-XM_024339088.2	Rbe4	Rbe020251
Rc4	rna-XM_024341578.2	Rbe4	Rbe020352
Rc4	rna-XM_040518927.1	Rbe4	Rbe020549
Rc4	rna-XM_024336328.2	Rbe4	Rbe020713
Rc4	rna-XM_024341681.2	Rbe4	Rbe021137
Rc4	rna-XM_024336703.2	Rbe4	Rbe021366
Rc4	rna-XM_024336836.2	Rbe4	Rbe021771
Rc4	rna-XM_024335936.2	Rbe4	Rbe021855
Rc4	rna-XM_040518407.1	Rbe4	Rbe021927
Rc4	rna-XM_024340555.2	Rbe4	Rbe021951
Rc4	rna-XM_040518600.1	Rbe4	Rbe022417
Rc4	rna-XM_024337436.2	Rbe4	Rbe022458
Rc4	rna-XM_024341742.2	Rbe4	Rbe022459
Rc4	rna-XM_024341761.2	Rbe4	Rbe022526
Rc4	rna-XM_024339411.2	Rbe4	Rbe022586
Rc4	rna-XM_024338960.2	Rbe4	Rbe019113
Rc4	rna-XM_024337309.2	Rbe4	Rbe019184
Rc4	rna-XM_024339179.2	Rbe4	Rbe019633
Rc4	rna-XM_024341645.2	Rbe4	Rbe019722
Rc4	rna-XM_024341021.2	Rbe4	Rbe019948
Rc4	rna-XM_024339076.2	Rbe4	Rbe019992
Rc4	rna-XM_024336703.2	Rbe7	Rbe015680
Rc4	rna-XM_024341761.2	Rbe7	Rbe015059
Rc4	rna-XM_024336836.2	Rbe7	Rbe015433
Rc4	rna-XM_024340555.2	Rbe7	Rbe015313
Rc5	rna-XM_024302186.2	Rbe1	Rbe025271
Rc5	rna-XM_024304496.2	Rbe1	Rbe025614
Rc5	rna-XM_024304114.2	Rbe2	Rbe007602
Rc5	rna-XM_024302116.2	Rbe5	Rbe000306
Rc5	rna-XM_024305096.2	Rbe5	Rbe000328
Rc5	rna-XM_024304114.2	Rbe5	Rbe000519
Rc5	rna-XM_024343809.2	Rbe5	Rbe000672
Rc5	rna-XM_024302272.2	Rbe5	Rbe000884
Rc5	rna-XM_024344182.2	Rbe5	Rbe001132
Rc5	rna-XM_024344324.1	Rbe5	Rbe001485
Rc5	rna-XM_024344358.1	Rbe5	Rbe001526
Rc5	rna-XM_024305079.2	Rbe5	Rbe001952
Rc5	rna-XM_024342781.2	Rbe5	Rbe002180
Rc5	rna-XM_024343217.2	Rbe5	Rbe002214
Rc5	rna-XM_024343223.2	Rbe5	Rbe002857
Rc5	rna-XM_024300671.2	Rbe5	Rbe003379
Rc5	rna-XM_024302075.2	Rbe5	Rbe004623
Rc5	rna-XM_024302789.2	Rbe5	Rbe003122
Rc5	rna-XM_024302116.2	Rbe5	Rbe002214
Rc5	rna-XM_024305096.2	Rbe5	Rbe002180
Rc5	rna-XM_024342781.2	Rbe5	Rbe000328
Rc5	rna-XM_024343217.2	Rbe5	Rbe000306
Rc6	rna-XM_024306107.2	Rbe2	Rbe006436
Rc6	rna-XM_024309278.2	Rbe2	Rbe006451
Rc6	rna-XM_024310575.2	Rbe3	Rbe026742
Rc6	rna-XM_024312482.2	Rbe6	Rbe011416
Rc6	rna-XM_040508285.1	Rbe6	Rbe011770
Rc6	rna-XM_024308550.2	Rbe6	Rbe012246
Rc6	rna-XM_024306782.2	Rbe6	Rbe012577
Rc6	rna-XM_024308246.2	Rbe6	Rbe012735
Rc6	rna-XM_040509096.1	Rbe6	Rbe012920
Rc6	rna-XM_024309406.2	Rbe6	Rbe012948
Rc6	rna-XM_024310575.2	Rbe6	Rbe012987
Rc6	rna-XM_024307663.2	Rbe6	Rbe013100
Rc6	rna-XM_024306241.2	Rbe6	Rbe013116
Rc6	rna-XM_024312639.2	Rbe6	Rbe013927
Rc6	rna-XM_024306107.2	Rbe6	Rbe014420
Rc6	rna-XM_040508637.1	Rbe6	Rbe014435
Rc6	rna-XM_024309278.2	Rbe6	Rbe014436
Rc6	rna-XM_024305963.2	Rbe6	Rbe014518
Rc6	rna-XM_024311436.2	Rbe6	Rbe014571
Rc6	rna-XM_040507593.1	Rbe6	Rbe010806
Rc6	rna-XM_024311287.2	Rbe6	Rbe010899
Rc6	rna-XM_024309444.2	Rbe6	Rbe010573
Rc6	rna-XM_024311246.2	Rbe6	Rbe010620
Rc6	rna-XM_024305963.2	Rbe6	Rbe010806
Rc6	rna-XM_040507593.1	Rbe6	Rbe014518
Rc6	rna-XM_024308132.1	Rbe6	Rbe011016
Rc6	rna-XM_040508637.1	Rbe6	Rbe011016
Rp2	rna-XM_007217930.2	Rbe1	Rbe024265
Rp2	rna-XM_007220147.2	Rbe1	Rbe024626
Rp2	rna-XM_007220142.2	Rbe1	Rbe024859
Rp2	rna-XM_007218986.2	Rbe1	Rbe024914
Rp2	rna-XM_007217978.2	Rbe1	Rbe024953
Rp2	rna-XM_007218511.2	Rbe1	Rbe025271
Rp2	rna-XM_007218764.2	Rbe1	Rbe025541
Rp2	rna-XM_020556333.1	Rbe1	Rbe025614
Rp2	rna-XM_020557063.1	Rbe1	Rbe025884
Rp2	rna-XM_007219025.2	Rbe1	Rbe026132
Rp2	rna-XM_007217984.2	Rbe1	Rbe022818
Rp2	rna-XM_020557922.1	Rbe1	Rbe023794
Rp2	rna-XM_007217984.2	Rbe3	Rbe028654
Rp2	rna-XM_020556333.1	Rbe3	Rbe027429
Rp2	rna-XM_007218986.2	Rbe7	Rbe015526
Rp2	rna-XM_007220147.2	Rbe7	Rbe016304
Rp2	rna-XM_020557063.1	Rbe7	Rbe016467
Rp4	rna-XM_020562588.1	Rbe2	Rbe007602
Rp4	rna-XM_007211875.2	Rbe5	Rbe000306
Rp4	rna-XM_020563237.1	Rbe5	Rbe000328
Rp4	rna-XM_020562588.1	Rbe5	Rbe000519
Rp4	rna-XM_007212829.2	Rbe5	Rbe000672
Rp4	rna-XM_020561641.1	Rbe5	Rbe000884
Rp4	rna-XM_020562215.1	Rbe5	Rbe001485
Rp4	rna-XM_020562943.1	Rbe5	Rbe001952
Rp4	rna-XM_007212957.2	Rbe5	Rbe002180
Rp4	rna-XM_007211605.2	Rbe5	Rbe002214
Rp4	rna-XM_007212957.2	Rbe5	Rbe000328
Rp4	rna-XM_007211605.2	Rbe5	Rbe000306
Rp4	rna-XM_007211875.2	Rbe5	Rbe002214
Rp4	rna-XM_020563237.1	Rbe5	Rbe002180
Rp4	rna-XM_020561693.1	Rbe5	Rbe001132
Rp3	rna-XM_007216284.2	Rbe2	Rbe008930
Rp3	rna-XM_007216194.2	Rbe2	Rbe008998
Rp3	rna-XM_020559395.1	Rbe2	Rbe009686
Rp3	rna-XM_007216025.2	Rbe2	Rbe010374
Rp3	rna-XM_007216034.1	Rbe2	Rbe008584
Rp3	rna-XM_020560544.1	Rbe2	Rbe008431
Rp3	rna-XM_020560998.1	Rbe2	Rbe008304
Rp3	rna-XM_020560998.1	Rbe2	Rbe005410
Rp3	rna-XM_007198802.2	Rbe2	Rbe007602
Rp3	rna-XM_020559206.1	Rbe3	Rbe029018
Rp3	rna-XM_007217773.2	Rbe3	Rbe029307
Rp3	rna-XM_020559395.1	Rbe4	Rbe021951
Rp3	rna-XM_020559395.1	Rbe7	Rbe015313
Rp3	rna-XM_007216025.2	Rbe7	Rbe015668
Rp6	rna-XM_020566577.1	Rbe1	Rbe025614
Rp6	rna-XM_007207881.2	Rbe1	Rbe025614
Rp6	rna-XM_007208131.2	Rbe2	Rbe006856
Rp6	rna-XM_007206464.2	Rbe2	Rbe006811
Rp6	rna-XM_007205358.2	Rbe2	Rbe006721
Rp6	rna-XM_007205342.2	Rbe2	Rbe006703
Rp6	rna-XM_007207881.2	Rbe3	Rbe027429
Rp6	rna-XM_020566577.1	Rbe3	Rbe027429
Rp6	rna-XM_020566961.1	Rbe3	Rbe027240
Rp6	rna-XM_007205846.2	Rbe3	Rbe027154
Rp6	rna-XM_007205788.2	Rbe3	Rbe026922
Rp6	rna-XM_020567127.1	Rbe3	Rbe026742
Rp6	rna-XM_007205214.2	Rbe3	Rbe027679
Rp6	rna-XM_020566863.1	Rbe3	Rbe027485
Rp6	rna-XM_007205788.2	Rbe4	Rbe020713
Rp6	rna-XM_007205846.2	Rbe4	Rbe021137
Rp6	rna-XM_007208194.2	Rbe5	Rbe002857
Rp6	rna-XM_007205195.2	Rbe5	Rbe004623
Rp6	rna-XM_007206894.2	Rbe5	Rbe003379
Rp6	rna-XM_020567127.1	Rbe6	Rbe012987
Rp6	rna-XM_007208131.2	Rbe7	Rbe018593
Rp6	rna-XM_007206464.2	Rbe7	Rbe018502
Rp6	rna-XM_007205358.2	Rbe7	Rbe018329
Rp5	rna-XM_007210056.2	Rbe1	Rbe024914
Rp5	rna-XM_007208775.2	Rbe1	Rbe025884
Rp5	rna-XM_020564682.1	Rbe1	Rbe024626
Rp5	rna-XM_007209914.2	Rbe2	Rbe010374
Rp5	rna-XM_020564410.1	Rbe2	Rbe009686
Rp5	rna-XM_007209222.2	Rbe4	Rbe021366
Rp5	rna-XM_007209393.2	Rbe4	Rbe022526
Rp5	rna-XM_020564410.1	Rbe4	Rbe021951
Rp5	rna-XM_007210795.2	Rbe4	Rbe021771
Rp5	rna-XM_020563417.1	Rbe7	Rbe015492
Rp5	rna-XM_007210056.2	Rbe7	Rbe015526
Rp5	rna-XM_007209914.2	Rbe7	Rbe015668
Rp5	rna-XM_007209222.2	Rbe7	Rbe015680
Rp5	rna-XM_007210938.2	Rbe7	Rbe016021
Rp5	rna-XM_007209393.2	Rbe7	Rbe015059
Rp5	rna-XM_020563344.1	Rbe7	Rbe015125
Rp5	rna-XM_020563786.1	Rbe7	Rbe015211
Rp5	rna-XM_020564410.1	Rbe7	Rbe015313
Rp5	rna-XM_007210795.2	Rbe7	Rbe015433
Rp5	rna-XM_007210553.2	Rbe7	Rbe017052
Rp5	rna-XM_020563700.1	Rbe7	Rbe017029
Rp5	rna-XM_007208775.2	Rbe7	Rbe016467
Rp5	rna-XM_020564682.1	Rbe7	Rbe016304
Rp8	rna-XM_007200315.2	Rbe2	Rbe005993
Rp8	rna-XM_007201774.2	Rbe3	Rbe026742
Rp8	rna-XM_020569821.1	Rbe6	Rbe012246
Rp8	rna-XM_007201207.2	Rbe6	Rbe012538
Rp8	rna-XM_007201120.2	Rbe6	Rbe012577
Rp8	rna-XM_007201646.2	Rbe6	Rbe012735
Rp8	rna-XM_020570123.1	Rbe6	Rbe012920
Rp8	rna-XM_020570357.1	Rbe6	Rbe012948
Rp8	rna-XM_007201774.2	Rbe6	Rbe012987
Rp8	rna-XM_007200648.2	Rbe6	Rbe013100
Rp8	rna-XM_020570789.1	Rbe6	Rbe013116
Rp8	rna-XM_007200141.2	Rbe6	Rbe010806
Rp8	rna-XM_020553546.1	Rbe6	Rbe014435
Rp8	rna-XM_007200141.2	Rbe6	Rbe014518
Rp8	rna-XM_007199802.2	Rbe6	Rbe011416
Rp8	rna-XM_020553546.1	Rbe6	Rbe011016
Rp8	rna-XM_007200289.2	Rbe6	Rbe010620
Rp8	rna-XM_007200315.2	Rbe6	Rbe010573
Rp8	rna-XM_007201457.2	Rbe6	Rbe010899
Rp7	rna-XM_020568470.1	Rbe1	Rbe022818
Rp7	rna-XM_020568614.1	Rbe2	Rbe006451
Rp7	rna-XM_007203896.2	Rbe2	Rbe006436
Rp7	rna-XM_007204839.2	Rbe2	Rbe005993
Rp7	rna-XM_020567886.1	Rbe2	Rbe005790
Rp7	rna-XM_020567849.1	Rbe2	Rbe005607
Rp7	rna-XM_007204295.2	Rbe2	Rbe005410
Rp7	rna-XM_020568546.1	Rbe2	Rbe005022
Rp7	rna-XM_007202584.2	Rbe2	Rbe008584
Rp7	rna-XM_007204295.2	Rbe2	Rbe008304
Rp7	rna-XM_007204840.2	Rbe3	Rbe028663
Rp7	rna-XM_020568470.1	Rbe3	Rbe028654
Rp7	rna-XM_020568614.1	Rbe6	Rbe014436
Rp7	rna-XM_007203896.2	Rbe6	Rbe014420
Rp1	rna-XM_020561175.1	Rbe2	Rbe006856
Rp1	rna-XM_007224596.2	Rbe2	Rbe006811
Rp1	rna-XM_007226830.2	Rbe2	Rbe006721
Rp1	rna-XM_007224354.2	Rbe2	Rbe006436
Rp1	rna-XM_007222503.2	Rbe2	Rbe009686
Rp1	rna-XM_007226891.2	Rbe3	Rbe027154
Rp1	rna-XM_020554598.1	Rbe4	Rbe019113
Rp1	rna-XM_007223331.2	Rbe4	Rbe019184
Rp1	rna-XM_007223851.2	Rbe4	Rbe019633
Rp1	rna-XM_007224585.2	Rbe4	Rbe019722
Rp1	rna-XM_007222621.2	Rbe4	Rbe019948
Rp1	rna-XM_007222405.2	Rbe4	Rbe022586
Rp1	rna-XM_020555186.1	Rbe4	Rbe022417
Rp1	rna-XM_020562071.1	Rbe4	Rbe022458
Rp1	rna-XM_007224872.2	Rbe4	Rbe022459
Rp1	rna-XM_007223282.2	Rbe4	Rbe022526
Rp1	rna-XM_007222503.2	Rbe4	Rbe021951
Rp1	rna-XM_020566759.1	Rbe4	Rbe021927
Rp1	rna-XM_007224198.2	Rbe4	Rbe021855
Rp1	rna-XM_007223837.2	Rbe4	Rbe021771
Rp1	rna-XM_007226891.2	Rbe4	Rbe021137
Rp1	rna-XM_007221798.2	Rbe4	Rbe020713
Rp1	rna-XM_007221756.2	Rbe4	Rbe020352
Rp1	rna-XM_007225889.2	Rbe4	Rbe020251
Rp1	rna-XM_007226886.2	Rbe4	Rbe020205
Rp1	rna-XM_007223543.2	Rbe4	Rbe019992
Rp1	rna-XM_020554600.1	Rbe6	Rbe014571
Rp1	rna-XM_007223970.2	Rbe6	Rbe014518
Rp1	rna-XM_007224354.2	Rbe6	Rbe014420
Rp1	rna-XM_007223176.2	Rbe6	Rbe013927
Rp1	rna-XM_007223970.2	Rbe6	Rbe010806
Rp1	rna-XM_007223282.2	Rbe7	Rbe015059
Rp1	rna-XM_007222503.2	Rbe7	Rbe015313
Rp1	rna-XM_007223837.2	Rbe7	Rbe015433
Rp1	rna-XM_007226830.2	Rbe7	Rbe018329
Rp1	rna-XM_020566041.1	Rbe7	Rbe018074
Rp1	rna-XM_020561175.1	Rbe7	Rbe018593
Rp1	rna-XM_007221719.2	Rbe7	Rbe018547
Rp1	rna-XM_007224596.2	Rbe7	Rbe018502
