# Supplementary material for: Genome-wide identification of the bHLH transcription factor family in Rosa persica and response to low-temperature stress
Source: PeerJ. 2024 Jan 3;12:e16568. doi: 10.7717/peerj.16568 (PMC10771085; doi:10.7717/peerj.16568)
Supplement: Supplemental Information 7 [file peerj-12-16568-s007.xls]

Supplementary Table 4 Ka/Ks ratio for homologous bHLH pairs in R. persica and R. chinensis
Gene 1	Gene 2	Ka	Ks	Ka_Ks	Selection Pressure	Divergence time(Mya)	Note
XM_024306107.2	Rbe014420	0.007025813	0.012605339	0.557368005	Purifying	1.033224487
XM_024328554.2	Rbe008930	0.015129106	0.022772148	0.664368867	Purifying	1.866569492
XM_024336836.2	Rbe021771	0.016163451	0.026405367	0.612127481	Purifying	2.164374383
XM_024332706.2	Rbe027154	0.013883929	0.0268185	0.517699694	Purifying	2.198237679
XM_024337436.2	Rbe022458	0.078081397	0.027064792	2.884980454	positive selection	2.218425601
XM_024341578.2	Rbe020352	0.006281115	0.02722622	0.230700955	Purifying	2.231657378
XM_024310785.2	Rbe025541	0.019762362	0.028835844	0.685340165	Purifying	2.363593755
XM_024336328.2	Rbe020713	0.008658105	0.028849711	0.300110629	Purifying	2.364730379
XM_024311246.2	Rbe010620	0.017341813	0.033986397	0.510257471	Purifying	2.785770259
XM_024332787.2	Rbe026742	0.005202709	0.03416961	0.15226129	Purifying	2.800787724
XM_040509096.1	Rbe012920	0.008794746	0.034732196	0.253215944	Purifying	2.846901317
XM_040515252.1	Rbe006856	0.018162693	0.034890012	0.520569982	Purifying	2.859837027
XM_024328549.2	Rbe008998	0.010057815	0.035568543	0.282772752	Purifying	2.915454313
XM_024333665.2	Rbe022818	0.03240737	0.036053802	0.898861372	Purifying	2.955229701
XM_024317156.2	Rbe016021	0.01305516	0.036704572	0.35568212	Purifying	3.008571457
XM_024343223.2	Rbe002857	0.018372015	0.03739092	0.49134963	Purifying	3.064829522
XM_024316767.2	Rbe025614	0.011162997	0.03834701	0.291104751	Purifying	3.143197532
XM_024341742.2	Rbe022459	0.010556121	0.038868801	0.271583392	Purifying	3.185967287
XM_024321093.2	Rbe024626	0.012591416	0.039160607	0.321532696	Purifying	3.209885859
XM_024302272.2	Rbe000884	0.012151286	0.039942883	0.304216543	Purifying	3.274006763
XM_024318022.2	Rbe015680	0.008703859	0.040903737	0.212788847	Purifying	3.3527653
XM_040508285.1	Rbe011770	0.027787947	0.041042895	0.677046473	Purifying	3.364171696
XM_024333979.2	Rbe026922	0.010252189	0.041043675	0.2497873	Purifying	3.364235637
XM_024324483.2	Rbe024953	0.014705066	0.041170298	0.357176583	Purifying	3.374614569
XM_024312639.2	Rbe013927	0.014873832	0.041688529	0.356784757	Purifying	3.417092529
XM_024336703.2	Rbe021366	0.021272634	0.041859162	0.508195402	Purifying	3.431078892
XM_024305079.2	Rbe001952	0.005350477	0.043177389	0.123918505	Purifying	3.539130235
XM_024302789.2	Rbe003122	0.008381146	0.043549647	0.192450377	Purifying	3.569643208
XM_024339411.2	Rbe022586	0.009062932	0.044011648	0.205921218	Purifying	3.607512113
XM_024340555.2	Rbe021951	0.0116797	0.045109422	0.25891929	Purifying	3.697493642
XM_024326963.2	Rbe010374	0.019394308	0.046038486	0.421262938	Purifying	3.773646369
XM_024334069.2	Rbe028654	0.012760232	0.046247525	0.275911675	Purifying	3.790780765
XM_024329479.2	Rbe008431	0.021566766	0.046662276	0.462188464	Purifying	3.824776761
XM_024311436.2	Rbe014571	0.010002649	0.047302731	0.211460284	Purifying	3.877273014
XM_024337309.2	Rbe019184	0.009607818	0.04777055	0.201124283	Purifying	3.915618814
XM_040518341.1	Rbe020205	0.017771087	0.047856763	0.371339104	Purifying	3.922685468
XM_024327451.2	Rbe007602	0.015417276	0.047934165	0.3216344	Purifying	3.929029928
XM_024309444.2	Rbe010573	0.006417838	0.048421653	0.13254066	Purifying	3.968987955
XM_024333868.2	Rbe027429	0.015420872	0.048702053	0.316636991	Purifying	3.991971565
XM_024343809.2	Rbe000672	0.020435492	0.048731616	0.419347706	Purifying	3.99439479
XM_024330812.2	Rbe029307	0.01644311	0.048753623	0.337269501	Purifying	3.996198585
XM_024325189.2	Rbe006451	0.015852638	0.050555121	0.313571352	Purifying	4.143862397
XM_024319328.2	Rbe018502	0.023327556	0.050732489	0.459814937	Purifying	4.158400759
XM_024322240.2	Rbe006811	0.025457632	0.051145801	0.497746283	Purifying	4.192278759
XM_024332325.2	Rbe027485	0.019053296	0.051464227	0.370224081	Purifying	4.218379292
XM_024320463.2	Rbe024859	0.007086806	0.052959632	0.133815249	Purifying	4.340953474
XM_024308550.2	Rbe012246	0.011474327	0.053288101	0.21532626	Purifying	4.367877093
XM_040516620.1	Rbe027240	0.01900351	0.053499554	0.355208767	Purifying	4.385209304
XM_024335541.2	Rbe027679	0.023455647	0.053763791	0.436272199	Purifying	4.406868127
XM_024306782.2	Rbe012577	0.015506483	0.054127528	0.286480534	Purifying	4.436682597
XM_024330271.2	Rbe008304	0.008854013	0.055070601	0.160775678	Purifying	4.513983723
XM_024319127.2	Rbe015526	0.01584525	0.055145068	0.287337564	Purifying	4.520087545
XM_024308132.1	Rbe011016	0.031213867	0.055839734	0.558990265	Purifying	4.577027348
XM_024344182.2	Rbe001132	0.018003115	0.056603939	0.318054096	Purifying	4.639667134
XM_024309854.2	Rbe026132	0.013232099	0.056707162	0.233340887	Purifying	4.648128018
XM_024327198.2	Rbe005607	0.023262509	0.056966874	0.408351501	Purifying	4.669415917
XM_024309406.2	Rbe012948	0.011200668	0.057604058	0.194442336	Purifying	4.721644133
XM_024344324.1	Rbe001485	0.025439232	0.058579949	0.434265181	Purifying	4.801635163
XM_024326836.2	Rbe005410	0.009345915	0.058757604	0.159058823	Purifying	4.816197044
XM_024318505.2	Rbe016304	0.012832371	0.058901883	0.217860108	Purifying	4.828023234
XM_024313524.2	Rbe017052	0.017903076	0.060078294	0.297995751	Purifying	4.924450345
XM_024322438.2	Rbe007282	0.02065535	0.060152464	0.343383275	Purifying	4.930529862
XM_024335936.2	Rbe021855	0.00980306	0.060573445	0.161837583	Purifying	4.965036507
XM_024338960.2	Rbe019113	0.041428793	0.061189071	0.677061968	Purifying	5.015497605
XM_024315314.2	Rbe018329	0.013893481	0.061235355	0.226886592	Purifying	5.019291386
XM_040518407.1	Rbe021927	0.018602537	0.061345966	0.30323977	Purifying	5.028357904
XM_024323924.2	Rbe006703	0.011722805	0.061460331	0.190737741	Purifying	5.037732013
XM_024310575.2	Rbe012987	0.003009786	0.063607781	0.047317887	Purifying	5.213752562
XM_024319099.2	Rbe015059	0.014367395	0.063664925	0.225672069	Purifying	5.218436479
XM_024307663.2	Rbe013100	0.006276844	0.064288039	0.097636263	Purifying	5.269511363
XM_024312482.2	Rbe011416	0.017281578	0.064781598	0.266766771	Purifying	5.30996708
XM_024318241.2	Rbe015433	0.011937581	0.065065408	0.183470471	Purifying	5.333230163
XM_024305096.2	Rbe000328	0.025191285	0.065072165	0.387128429	Purifying	5.33378401
XM_040518600.1	Rbe022417	0.016883349	0.065276293	0.25864442	Purifying	5.350515841
XM_024343217.2	Rbe002214	0.007512976	0.066158569	0.113560129	Purifying	5.422833512
XM_024314239.2	Rbe015211	0.027216442	0.066594846	0.40868691	Purifying	5.458593941
XM_024331913.2	Rbe029018	0.015412821	0.068035285	0.226541578	Purifying	5.576662727
XM_040507593.1	Rbe010806	0.039240662	0.068834103	0.570075875	Purifying	5.642139598
XM_024327269.2	Rbe006721	0.008728641	0.069426632	0.125724677	Purifying	5.690707541
XM_024339179.2	Rbe019633	0.011267818	0.069574765	0.161952651	Purifying	5.702849554
XM_024342781.2	Rbe002180	0.009634817	0.069960384	0.137718188	Purifying	5.734457743
XM_024341645.2	Rbe019722	0.056309622	0.070335103	0.800590593	Purifying	5.765172401
XM_024317387.2	Rbe015492	0.018391299	0.070867045	0.259518358	Purifying	5.808774155
XM_024341681.2	Rbe021137	0.010173096	0.072272524	0.140760213	Purifying	5.923977405
XM_024317704.2	Rbe015125	0.021184109	0.07300592	0.290169744	Purifying	5.984091792
XM_024306241.2	Rbe013116	0.028442883	0.076922483	0.369760338	Purifying	6.30512158
XM_024302116.2	Rbe000306	0.012448419	0.077296068	0.161048536	Purifying	6.335743268
XM_024313218.2	Rbe025884	0.018258163	0.077681312	0.235039325	Purifying	6.367320628
XM_024305963.2	Rbe014518	0.011309233	0.077964109	0.145056916	Purifying	6.390500726
XM_024312799.2	Rbe018074	0.015805656	0.080344306	0.196724031	Purifying	6.585598843
XM_024313408.2	Rbe017029	0.013003814	0.081280795	0.15998631	Purifying	6.662360257
XM_024330079.2	Rbe005993	0.02079856	0.081647914	0.254734736	Purifying	6.692451973
XM_024302075.2	Rbe004623	0.021904286	0.082358551	0.265962502	Purifying	6.750700899
XM_040518927.1	Rbe020549	0.031210645	0.084041385	0.371372335	Purifying	6.888638129
XM_024331546.2	Rbe024265	0.027174249	0.086252318	0.315055285	Purifying	7.069862099
XM_024309278.2	Rbe014436	0.022835682	0.08680864	0.263057714	Purifying	7.115462275
XM_024304114.2	Rbe000519	0.036606876	0.087217595	0.419718938	Purifying	7.148983198
XM_024330536.2	Rbe006436	0.008665608	0.087416918	0.09912964	Purifying	7.165321172
XM_024313069.2	Rbe015668	0.004900977	0.087883889	0.055766503	Purifying	7.203597482
XM_024317001.2	Rbe018593	0.016843722	0.088543349	0.190231368	Purifying	7.257651558
XM_040512220.1	Rbe016467	0.047871104	0.089388551	0.53553954	Purifying	7.326930415
XM_024317294.2	Rbe015313	0.02553376	0.09043743	0.282336197	Purifying	7.412904102
XM_024314197.2	Rbe018547	0.040542111	0.09148382	0.443161543	Purifying	7.498673784
XM_040515665.1	Rbe005790	0.027587732	0.095868301	0.287766984	Purifying	7.858057429
XM_040507371.1	Rbe023794	0.012271216	0.096379387	0.127321999	Purifying	7.89994974
XM_024329807.2	Rbe009686	0.021540632	0.098162246	0.219439076	Purifying	8.046085728
XM_040508637.1	Rbe014435	0.038914311	0.100746132	0.386261087	Purifying	8.257879706
XM_024339088.2	Rbe020251	0.027362816	0.103450091	0.26450258	Purifying	8.479515616
XM_024320582.2	Rbe024914	0.014448487	0.103528817	0.139560047	Purifying	8.485968578
XM_024333230.2	Rbe028663	0.041581655	0.106592226	0.390100258	Purifying	8.737067705
XM_024311287.2	Rbe010899	0.031364821	0.108541192	0.288966987	Purifying	8.896819029
XM_024316015.2	Rbe017177	0.060465559	0.110397061	0.547709865	Purifying	9.048939396
XM_024308246.2	Rbe012735	0.052491902	0.112380723	0.467089914	Purifying	9.211534703
XM_024328156.2	Rbe005022	0.014890146	0.114640486	0.12988558	Purifying	9.396761173
XM_024323241.1	Rbe009442	0.043456685	0.118636653	0.366300662	Purifying	9.724315847
XM_024300671.2	Rbe003379	0.049655483	0.126957926	0.391117631	Purifying	10.40638734
XM_024344358.1	Rbe001526	0.068127627	0.130209922	0.523213791	Purifying	10.6729444
XM_024321132.2	Rbe025271	0.006133436	0.13409468	0.04573959	Purifying	10.99136718
XM_024341761.2	Rbe022526	0.062989563	0.138928478	0.45339562	Purifying	11.38758017
XM_024341021.2	Rbe019948	0.059499654	0.146413981	0.406379593	Purifying	12.00114602
XM_024324389.2	Rbe008584	0.077186573	0.188161707	0.410214033	Purifying	15.42309075
XM_024325286.2	Rbe023094	0.080634034	0.203997589	0.395269545	Purifying	16.72111384
XM_024339076.2	Rbe019992	0.116314797	0.228233928	0.509629739	Purifying	18.70769902
XM_024343217.2	Rbe000306	0.248835603	1.026731184	0.24235711	Purifying	84.15829377
XM_024302116.2	Rbe002214	0.221980875	1.102963126	0.201258655	Purifying	90.40681359
XM_024318022.2	Rbe021366	0.369085153	1.27881262	0.288615507	Purifying	104.8207066
XM_024319099.2	Rbe022526	0.24470105	1.334394298	0.183379868	Purifying	109.3765818
XM_024318505.2	Rbe024626	0.358274645	1.349359225	0.265514652	Purifying	110.6032152
XM_024335450.2	Rbe025271	0.137661978	1.352106979	0.101812934	Purifying	110.8284409
XM_024316767.2	Rbe027429	0.233960885	1.394174079	0.167813251	Purifying	114.2765639
XM_024309278.2	Rbe006451	0.489307317	1.407351406	0.34767956	Purifying	115.3566726
XM_024336836.2	Rbe015433	0.409607621	1.430948176	0.286249096	Purifying	117.2908341
XM_024317294.2	Rbe009686	0.429744967	1.469251694	0.292492409	Purifying	120.4304667
XM_024327269.2	Rbe018329	0.296051955	1.479316519	0.200127526	Purifying	121.2554524
XM_024318241.2	Rbe021771	0.433628185	1.527086623	0.283957818	Purifying	125.1710346
XM_024319328.2	Rbe006811	0.658385684	1.582994597	0.415911517	Purifying	129.7536555
XM_040515252.1	Rbe018593	0.368619064	1.592512259	0.231470158	Purifying	130.5337917
XM_024341681.2	Rbe027154	0.415789213	1.635313094	0.25425664	Purifying	134.0420569
XM_040507593.1	Rbe014518	0.49395285	1.657192121	0.298066134	Purifying	135.8354198
XM_024333868.2	Rbe025614	0.236715944	1.667803608	0.141932745	Purifying	136.7052138
XM_024322240.2	Rbe018502	0.596398551	1.694354925	0.351991511	Purifying	138.8815513
XM_024342781.2	Rbe000328	0.404677341	1.7208731	0.235158154	Purifying	141.0551721
XM_024341761.2	Rbe015059	0.315166038	1.721013363	0.183128176	Purifying	141.0666691
XM_024315314.2	Rbe006721	0.280963507	1.748880338	0.160653362	Purifying	143.3508474
XM_024305096.2	Rbe002180	0.388697573	1.786215618	0.217609548	Purifying	146.4111162
XM_024340555.2	Rbe015313	0.436611658	1.789972492	0.243920876	Purifying	146.7190567
XM_024340555.2	Rbe009686	0.402247853	1.867471065	0.215397101	Purifying	153.0713988
XM_024317294.2	Rbe021951	0.385611454	1.89651542	0.203326295	Purifying	155.4520836
XM_024306107.2	Rbe006436	0.336223928	1.954218616	0.172050315	Purifying	160.1818538
XM_024325189.2	Rbe014436	0.512751327	2.002583875	0.25604487	Purifying	164.1462193
XM_040508637.1	Rbe011016	0.45458159	2.072479985	0.219341848	Purifying	169.8754086
XM_024304496.2	Rbe025614	0.299064673	2.07340772	0.144238236	Purifying	169.9514525
XM_024313069.2	Rbe010374	0.3548479	2.138659961	0.165920673	Purifying	175.2999968
XM_024305963.2	Rbe010806	0.563370388	2.193361394	0.256852514	Purifying	179.7837208
XM_024326963.2	Rbe015668	0.358576298	2.339179618	0.153291477	Purifying	191.7360343
XM_024317001.2	Rbe006856	0.38267478	2.346146185	0.163107816	Purifying	192.3070644
XM_024332787.2	Rbe012987	0.220031594	2.34876196	0.093679819	Purifying	192.5214721
XM_024310575.2	Rbe026742	0.224102009	2.376199368	0.094311114	Purifying	194.77044
XM_024321943.1	Rbe008584	0.524272346	2.431227307	0.215641024	Purifying	199.2809268
XM_024334069.2	Rbe022818	0.433112092	2.553313497	0.169627464	Purifying	209.2879916
XM_024336328.2	Rbe026922	0.538264346	2.574808585	0.209050237	Purifying	211.049884
XM_024302186.2	Rbe025271	0.071825179	2.675033865	0.026850194	Purifying	219.2650709
XM_024313218.2	Rbe016467	0.48738366	2.728609435	0.178619796	Purifying	223.6565111
XM_024333665.2	Rbe028654	0.463441448	2.792050376	0.165986062	Purifying	228.8565882
XM_024304114.2	Rbe007602	0.496025025	2.884412402	0.171967443	Purifying	236.4272461
XM_024330536.2	Rbe014420	0.33184172	2.912361438	0.113942492	Purifying	238.7181507
XM_024333979.2	Rbe020713	0.606540203	3.352247112	0.180935409	Purifying	274.7743535
XM_024327451.2	Rbe000519	0.474843155	NaN	NaN	NaN	NaN	High Sequence Divergence Value (pS>=0.75)
XM_024320582.2	Rbe015526	0.434607442	NaN	NaN	NaN	NaN	High Sequence Divergence Value (pS>=0.75)
XM_024319127.2	Rbe024914	0.44186011	NaN	NaN	NaN	NaN	High Sequence Divergence Value (pS>=0.75)
XM_040512220.1	Rbe025884	0.502616432	NaN	NaN	NaN	NaN	High Sequence Divergence Value (pS>=0.75)
XM_024336703.2	Rbe015680	0.456393755	NaN	NaN	NaN	NaN	High Sequence Divergence Value (pS>=0.75)
