# Supplementary material for: Genome-wide identification of the bHLH transcription factor family in Rosa persica and response to low-temperature stress
Source: PeerJ. 2024 Jan 3;12:e16568. doi: 10.7717/peerj.16568 (PMC10771085; doi:10.7717/peerj.16568)
Supplement: Supplemental Information 8 [file peerj-12-16568-s008.xls]

## Sheet: Sheet1
Supplementary Table 5 Primer sequences for qRT-PCR.
Gene	Primer	Sequence
JAZ6	Rbe030381-F	AAAGGACGTGGCAATATCTGG
	Rbe030381-R	AGACTCCGATCGTCGGAGAC
JAZ8	Rbe000964-F	ATGGCCCAATTTCAACGGTT
	Rbe000964-R	ACTTTTCCTCATGTTGATCTCTGAA
JAZ10	Rbe021376-F	AACCGTCGAGCTCGATTTCT
	Rbe021376-R	TTCTGGAACGGAGATTTGGG
CBF1	Rbe028174-F	TATGTGGATGAGGAGGAGTTGTTT
	Rbe028174-R	CTCCAAATCATAATCATCCCAGTTA
CBF5	Rbe030091-F	GAAAAGTCTGAAAAGAAGAAAAAGA
	Rbe030091-R	CTTCTTCTTCTTTTTCTCACTCTTATC
RbebHLH20	Rbe005410-F	CAGTCTGCACTGCTGAATGACA
	Rbe005410-R	AGAAACCGGAACCAAACACAA
RbebHLH78	Rbe015529-F	CAAACCAAGATACCCAAAGTGG
	Rbe015529-R	ATCCGTACTCCGAACTCGAAT
RbebHLH87	Rbe018074-F	CCAAACATGGATAAGCAAACTAATA
	Rbe018074-R	CATTTGCACCTGCGTTGATG
RbebHLH90	Rbe018547-F	ATTCTGCAGAACATAATTCCGG
	Rbe018547-R	GAGAGACTCGAGTCCGAAAGCT
RbebHLH130	Rbe026742-F	GAAGATGTAGGAGCTGCCATG
	Rbe026742-R	CGGCTTAACCATTGTCGTTG
RbebHLH131	Rbe026922-F	CTGCGCCTGACCATTCTTC
	Rbe026922-R	AGCTGTCGCAATTTCATCCA
GAPDH	GAPDH-F	TGAAGGGTGGTGCCAAGAA
	GAPDH-R	AAGGGGAGCAAGACAGTTGG
