# Supplementary material for: Genome-wide identification of the bHLH transcription factor family in Rosa persica and response to low-temperature stress
Source: PeerJ. 2024 Jan 3;12:e16568. doi: 10.7717/peerj.16568 (PMC10771085; doi:10.7717/peerj.16568)
Supplement: Supplemental Information 9 [file peerj-12-16568-s009.fasta]

>Rbe000306 [organism=Rosa persica] bHLH gene, complete cds
ATGGCTGCTTCTGCTTCTGCTTCTTCGCCGCCGCAGAATTGGGTCTTCGATTATGATCTG
ATTGAGAGCATCTCTGTTCCCGGTGGTGACTTGCCGTCTCTTGACCCGCCCGGTTTCTCT
TGGGGCTCCGATTCGTTTCCCGCTCCGACCGCCCCAAGTGTGGACTTTGATGGCTCATTT
GGAAATTCCGAGATTATGAAGGAAACTGGGTCGAACAAACGTGCGAGGTCCGGATCGTGC
AATGTATCTGGTTCTAAAGCCTGTAGAGAGAAAATGCGGAGGGACAGACTGAATGACAAG
TTCCTGGAATTGAGTACTATCCTTGAACCTGGAAGGCCACCTAAAACTGACAAAGCTGCT
ATATTGGTTGATGCTGTTCGAATGGTGAATCAGTTACGTGGGGAAGCCCAAAATCTGAAG
GAGTCGAGTGAGAATCTGCAGGAAAAGATAACTGAATTGAAGGCTGAGAAGAACGAACTT
CGTGATGAGAAGCAGAGGCTAAAAGCAGAGAAAGAGAACCTTGAGCGGCAAATGAAAGCC
TTAGGTACACAACCGGGCTTCTTGCCTCACCCTGCTGCGATTCCAGCTCCATTTTCTGCC
CCTGGCCAAGTTGTTGGCGGTAAACTGATGCCGTTCATGGGATATCCTGGAGTTTCTGGA
TACCCTGGAGTTTCTATGTGGCAGTTGATGCCACAGGCTGCAGTTGATACATCACAAGAT
CATGTTCTCCGTCCCCCGGTTGCTTGA
>Rbe000328 [organism=Rosa persica] bHLH gene, complete cds
ATGGCAGAGGAGTATCAGGGCGGGATTTGCGGTGGCAACTGGTGGAGCAGTGCATCGAGA
CATGCGCTCGTGGCGGCGTCGCCGTGTTCTGTAGGTTTCAATGATCATATCGGAAGCTTT
GGCTGCCCGAACGACATGGACATGATCAAGTCAAGGTCTACTTGCGGCGGTGAGATTAAT
ATTAACTCATCAGATGTAGTCTCGCTTAATATGGATCGTGATCGAGATCATGTTCAAAAT
CCTCATGAGAATACTGATATTTCTGCTACTGATTCAACCTTGCAAATATTAGGTTTTGGT
CTTAATTCATCGTCTTCCACACTACCCTCAGATTTGAACCAAGCGTTGCTCCTTCGCAGT
AGTAGTGGAAGAGGTGAGAGCAATTTTCATAATTCCATGCTCCAAGAAGAAATGGGTTCT
TTCAAGCAGCCTATGAATAATCAAGATTTTCCATTGGACCAAAGCAGCTCCTCTTCTGGG
TTTCCTATAACGTCATCGCCAGCTAATAATTCTTACGGTGGGGGCTTCCCTTCACAATTG
TTGCAAAGTTTGTATCATCCGGAAGAAGTAGTTGTACCCCAACCACAGCTACAATCACTA
TTCAACAACGGCTCCTCATCCATGAGTTATTCTTCAGCTGAAAATTATGGCACACTTAGT
TCCAATGATTTATTATCATCACCAGCTTCTAGTACTAGCGGTTGGCCTAGATACCCTCCC
AGCTGCCTAAGACCTTCACTGCAGCCAAGGCAACAACAACAACAACAACAACCCGGATGC
GGCAGTGGCGGTGGATTGCACTTTTCGAATATTAATACACCTTTCTGGAATGCTCCCGCG
GCCGCTCTAAACCATGGCATCCGATCAGCTGGTCTTTTTCCCTCATTGTCACAGTCACAA
TATACAGCACCTACTGCAGCAATTTATGATGAACATAAACCCATTACTTCCGGTAACTTC
ACTAAGCCCAATACTAATGAAGATATTCAGGACTCGAGCTCCAGTACAGTCAAGAAGAGC
GGCAGCAGCTTCTGTAGTAGTACTGAACCCGTATTCAAAAGAGCTCGGATTGAAACACCT
TCACCATTACCAACTTTTAAGGTTCGGAAAGAGAAGCTAGGGGACCGGATCACAGCTCTC
CAGCAATTGGTTTCGCCTTTCGGAAAGACTGATACAGCTTCTGTCCTCCACGAAGCTATT
GAGTACATCAAATTCCTCCACGATCAAGTCGGTGTTTTAAGTACTCCGTATATGAAAAAT
GTAGCTCCCATGCAACACCAACAGGGTTGTGATATATTGAAGGAGCCGGAACAAGGAGGA
AAGCAAGATCTAAAAAGCCGAGGGTTGTGCTTGGTTCCAATTTCAAGTACATTCCCGGTT
GCTAATGAGACCACGGCTGACTTTTGGACTCCGACGTTTGGAGCAGCGTCTTTCAGGTGA
>Rbe000519 [organism=Rosa persica] bHLH gene, complete cds
ATGGATCAGCAGCAGTACCCTAGTAGTAGTTCATCTAGAACTGACAGAAAAACCATTGAG
AAAAACAGGAGGAATCAGATGAAAGCCCTATACTCCGAGCTCAACTCTCTTCTACCCCAT
CAACACTCAAGGGTCTCTCTCTCTCTCTCTCTCTTCCTCCCCCTCCCCGCCCCCCACCCA
CATCAAATAGATGAAGCTGTGAACTACATTAAGAAGTTGCAGACCAACTTGGAGAAAATG
AGGGAGAAGAAAGACAGCCAAATGGGAGTAGAGCGGATCACGATTAACAATAATGGAGGT
AGTGGATTAAATGGTGGCGGGTTGAGATCACCTCAGATCGAGATTCGTGAAATGGGTTCG
GTTCTAGATGTTGTTCTGATAACTGGATTGGATTTTCAATTCATGTTTGAGGGGTCGATT
CGTATGCTTCTTGAAGAGGGAGCTGACATTGTAAATGCTAGTTTCTCAGTTGTTGAAGAT
ACCATTTTCCACACCATACATTCTAAGATCGGCGATTCTGCACCCGGCCCGATAGCTGCG
AGGATATCCGAGAGACTAAGAAAGTTTGTGAACGAAGCTAGTACTACTGCATTTTGA
>Rbe000672 [organism=Rosa persica] bHLH gene, complete cds
ATGGCGTTTTATAGCTTTGACTCAAATCCCTCAATCGGGTCGGACTATTCTAGCCTTTTC
AACCCGTTTACTCATCATGGGTCGGGTGGTGGTTTGACAAACGCGTCTGTGCAGCTTCTT
CCGCACTCTTTGGTGTTGGACAGTGAGAAAGGTGAGCTTGTTAAAGCTCCAGCTAGAGTG
GGAAAGAAGGGTGTTTCAGAAGCTAAGGCTTTGGCGGCTTTGAAGAATCACAGTGAGGCT
GAGAGGAGGAGGAGAGAGAGAATCAATGCACATCTCTCTACTCTTCGTGGACTTGTTCCC
TGCAATGAAAAGATGGACAAAGCTGCATTACTTGCTGAAGTTATCCGCCAAGTCAAAGAA
CTGAAGAAGGATTCCCTAGAATCCAGCAAGGGTTTTCTCATTCCAATTGATGCTGATGAA
GTAAAGGTTGAACACTATGACTGTGGGGTAGGAGATGGAACCATATCTTTGAGGGCATCC
ATCTGCTGTGAGTACCGCTCTGAGCTTCTCTCTGACCTAAAAGAAGTTCTTGATTCCCTT
CACTTGAAAATGGTGAAGGCAGAAATGGCAACCTTGGGAAACCGAGTGCACAATGTATTT
GTTTTGACAGGCTACCAAAAGGGAAACAACGATGCTGAGGCATACCAACTCCTTGCAAGT
TCTGTTCACCATGCCCTGAGTTCTGTCCTCGATAAGGCCTCAGTCTCGCCTGAATACTCT
CCAAGAACAACACTGCCAACTAAAAGACAAAGGACCTCTTACCTTGATACCTCGAGTTCA
TCCTCATGA
>Rbe000884 [organism=Rosa persica] bHLH gene, complete cds
ATGTATGTTGGGGTAACCATAAGGAGATACAGAGCTATTCAGGACGTTGGGAAATTTATG
ATGTATGTTGGGATCATTGCCTACTACCAACTGATGCAAGTTTGCCAGAGTGACCAAGCA
TTTGACCCAAACAAGGCAGCACGGCCCTTTGCAAAACAAGTGGGTAATAACTACATGCAT
ATGCCTGTGGCATCTCCTTTTGGTGCTGTTTTACCTCATGATGCAATGCACTACAAACCC
TATCATGGTGTTGAATTTCAAACCTCTGACATTTGCCCGAAGAATTTCATAATCTTCGAC
CAGACTGATCATCGCAGTCAGATTATGTTCAATCCTGCAATTGCCCACAAAATTTCTGGT
CCTGCCTTTGACATCTGTGCAGCTTACATGCAAGACAATTTGGGATTGATTGAGGGAAAT
AATGAGAACAGAGAAACATCTTCATCTCTGAAGGAGGATTCAGATGATATTGATGCATTG
TTGAGCTTGGAAGATGAAGAAGAGCAAGAAGAATATGATGAGGAAGAGGTCAGTACAGCA
CGAACTCATGGAAACTATGGGAGTTCATACTCTGATTCTTGCTCCAGTTATGGTTTGAAA
ACCAGGAATGACGGGCAGAATTTTTCACTTGAAAAAACTTCTGGCATTGGTAGCAGCAGC
AGCAGCTGCAACAGTGAAAGAAAACGAAAGAAAATGAAGAAGATGGTGAGAGCACTAAGA
GGAATTGTACCTGGTGGGAATGAAATGAACACGGTTGCTGTTATAGATGAAGCTGTTCAG
TACTTGAAGTCTCTCAAAGTCGAGATGCAGAAGCTTGGAGTTGGGAATTTGAATAACTAA
>Rbe001132 [organism=Rosa persica] bHLH gene, complete cds
ATGGCTGCTATGAGTACTACTTTTTGCACAGATTGGGGGTCTCTTCAGCTTCTCAGTAAC
AACCATAGCCCTAACCCAGACTATGATAACATGTTTAGCTTCCAGACCCAACAGGATGAG
CTGGCAGCAGCAAGTATCTTGGGTCTGGACTACAGTTTAGCTCTTGATGATCCAAACCCA
CTACTTCTCTCCCAAGCATTTTTCAGTGACCAAGAATTCCTCCTTCCTCTTGACGATCAT
GAATACTACTATCATGATGAATACCCAAAACGTCAAAAGACCCTTCAACAATTCCATTCC
AGTTTCAATGGGTTTGTACCAAGTCCAAGTATGATGCCGGAGTTCGTGCAGCCTCAGCTA
CCTTTGCCCCCTCCTGAAATTCAGATTCATCAGCAGTCAGCAGCCCAATTGTATGCTAAT
TGTAGACTAAGCAATAAGGATATTAGTACTGCGGCGAAAGTTAAGGCCAACAGTAATGGA
GGAGTGAGCTTGTCTCCACAGAGCATTGCGGCCCGCGAGAGGAGGAGGAGGATAACAGAG
AAGACTAATGAGCTTGGGAGGCTGGTTCCCAGTGGGAGCAAGATGAATACTGCTGAAATG
TTGCAAGCTGCTTATAAGTACATTAAGTTCTTGCAGGCACAAGTTGCAATGCTCAAACTC
ATGGATTCAATGCAGGAAAAGAAAGGCCAACGGTTGCATAACCAGGAAGGTCTTCAAGTT
CTTGCATCCCCAATTGTTCAGGAGAAGTTGTACTCAGAAGAAAAGTGCTTGGTTTCAAGA
GAATTTGTTGAAACCCTAGCAAATAATCAAGAAATCCAATCAAAGCCATTGCTCAAGGAC
AACATTGCTAAGTTGCTGTGA
>Rbe001485 [organism=Rosa persica] bHLH gene, complete cds
ATGGCCTTGAACAGGGAAGTACCTCAGTTTTTTGACTCAGACATGACTTGTATCCAGCAG
AATCTAGAAGCAGAGCTAGTAGGAGACTTCCTTCAATGTGTTAATTCAGACTATTCCAAT
CCCCATAACTTTCTCGATCCATGGTATGACCCCTCGAATCTTCTTAACCTCGAAAATCCT
GACTTTGATCATCTGCTTCTACCTTTTTCTCTCAAACCTGACATGTTTCCAGTACAAGAT
TTCATACCTTACCCCCAACCGAAACGCCAAAAGTGCTCGAAAGAGTACTGTTGCCGGGAT
CTTACACCCACTTTCTCTAATGGGTTTGCTCCGAATCCATGTCCTAGGCCTGAGTTTTTT
CCCGGGGCCTTTACTACTCCGGTGCTCAACTTTCAGCATCCGGAGGTTGTTGATGGCAAT
GCCAGAAAAACTAGTATTGAAAATGTGGGGAAGAAAGTGGAAGAAAGAAGTGTATCACCG
CAGAGTATCGCGGCAAGAGAAAGGAGGAGGAAAATCACAGAGAAGACTCAAGAGCTAGGG
AAGCTTGTTCCTGGAGGAAGCAAGATGAGCACAGCTGAGATGCTCACTGCCGCTTACAAC
TATGTCAAGTTCTTGCAGGCTCAGATGGGGATTCTCGAGTTCATGGGGTCCTTTCAGGAA
ATGGAGGCATATACAGCTACCAAGGAACTACATGTCGTTGCATCTCCTACCATTCAAGAA
AAGCTATATATGGAGCACAAGTGCTTGGTACCAAAGGAGTTCGTAGAGGTATTAGCAAAC
CATTTTGATGCTGAATCGAAGCCTTCACTCTCCCACAAACTCAACCAGCTGCTCAAATCT
AGCGGATGA
>Rbe001526 [organism=Rosa persica] bHLH gene, complete cds
ATGGAATTTGTAGGTTCTGCATTAAGTGAATTAGGCACAACTGATCAACAAAAACCAGGC
TGCAGAGAAGGCAGGATGTGGGGTCGAAGGAGACACCAAGAAGACGATTCATCATTATTC
AAATCGAAAAACCTCCACGCCGAGAGGAGGAGAAGGCAGAAGCTCGGTGATAGGCTACTA
ATACTGCGTTCATTAGTCCCAATAATTACAAATATGACTAAAAAAACCATTATTGAGGAT
TCCATCACTTACATTAAGGAGCTGCAGACGAATGTGAATATCTTGCAGGAGCAGCTATTC
AAGATGGAAGCATCAGCGCAAGAGGCGCTAGAGCTGAGGAAAGATGAAGTTGAAGCTGCA
GAAGAGACGAAGAAATTTGGGATTCAGATAGGGGTTGATGTGGCTCAGATTGATGGGAAT
AAACTTTGGGTAAAGGCGATTATTGAGAAGAAAAGAGGTGGCTTCACTAAACTGGTGGAG
GCCATGACCTACTTTGGCTTTGAACTCACTGATACCAATGTCACTACTTCCAATGGAGCA
ATGGTTGTTTCATCCATTCTAACAGGATTTCATTGTGACACGCTTCAAGTCGAACAAACC
AGGGAACTTATTCTAGAGATCGTTACGGCATATAAATAG
>Rbe001952 [organism=Rosa persica] bHLH gene, complete cds
ATGGTGGGCTCAGGAGGATCAACAACAGATAGGAGCAAAGAAGCAATTGGGATGATGGCC
CTTCACGAGGCCCTCAGAACCGTCTGTCTTAACTCAGACTGGACTTACTCTGTCTTCTGG
ACCATCCGTCCTCGCCCGAGAGTCAGGGGAGGTAATGGCTGCAAGGTTGGGGATGATAAT
GGTAGCTTGATGTTGATGTGGGAAGATGGGTTTTGCCGAGGGAGAGTTGCAGATTGTCTT
CCAGACATTGATGGAGAAGATCCTGTCAGAAAAGCCTTCAGCAAAATGTCCATTCAACTT
TATAATTATGGAGAAGGGTTGATGGGGAAGGTTGCATCTGATAAGTGCCACAAATGGGTC
TTCAAAGAACCAACAGAGTGCGAACCAAACATCTCCAACTACTGGCAAAGTTCATTTGAT
GCTCTTCCTCCTGAATGGACTGATCAGTTCGAGTCAGGAATTCAGATACCTGAAGACCTT
CATTTTGTGCTAAGAATGAGGCACACCTTTGAATCTCTAGGCTACCAATCTGGTTTCTAC
CTATCTCAGCTTTTTGCTTCAAACAGAAACAATTCAAATTCCTCTGTTCCAGTACTTCCT
TCGAAGCAATCCCCCATTCCAATTCGACCTCCTCCTCCTTTGTTCAATTGGGCTCAAAGG
CCACTCCCACCTGCAACATCTATGCAGCTGCCTTCACCTAATTTTCAAAACTCCGCTGCA
GCCAGACTAGGGTATCCTCACCAACCCAACAAAGACGAAAGCACCCATATGTTTTTGCTG
CCTCATTCGGCCGAAACCCAAATGGAAGGTCACCACATGATGGGAGGAGGAGAACAGCAT
GAAAATGACATCAAGTGGCCAAATGGGCTGTCTTTCTTCAGTGCCCTCACTGGACGAAGT
GAGGATGCAAAGCTTTTGTTCAACCCGGACAACTTAGGAAACAAAGCAGCAGAGGAAGAT
CCGAATTCAGATGCTTCCAACAATCCCAATCACGAGTTCTTGAGCTTGGATTGCCATCCG
GATGGTAGTAATGCAAGGAAGATGAACATGGAAAATAAGTACAAGAGGAGCTTCACTTTG
CCTGCAAGAATGACCTCATCCTCTTCAACTTCAGTTGATCATCACCACCAGCACCAGAAC
GTGTACAATCGGAATTCTGAAGCCGGTATGTACTCTGATGTTATGGAGACCTTCTTGGAG
TAA
>Rbe002180 [organism=Rosa persica] bHLH gene, complete cds
ATGGCAGATGAATTTCAGAATACTGGGAACTGGTGGGACTCCTCAAGAAACAGATTTGAA
ACCGGTGCATCGCCACCATCTTCAAGCCTCAATAGCTTGGGAAGCTTTGTTTGGCAACCT
GCAGACATGATTGAAATCAAGGCAAGGTCTTCTATGGATTCCGGGTCGGTCTCCGGTACT
TCTTCAATGGTCTTCCATGATCCCCAGAAGCTGCAAGGATCTGATTCTTCCAGTGGAGGC
GACCCTAGCTTGCACATGATGGGTTTAGGGCTGAACTCTCAGGCGACTGATTGGAACCAA
GCCATATTTCGGAGTGAGAAGGGCGAGACCAGTTTTCGTTCAATATTACAAGACAACATG
AACTCCAACGCAAACTTTCAGCAAGAAACACACGATCAGCAACAACTCCAGTGGAGAGAC
AAGTTGTTTACTGGCAGTTCCGGCGAAATGAGCCGGGGTTTTTCTTTAGACCAAACGCAG
TTTAGTCCCCAATATAGCTCCGGCGAAAGCACAGTGACATGTCAAGGCTTGCCCACTAGT
TTTCAAATGGATTCAGCAGCTTTATACGGGACCAGTCCAACAACCATATTACAAGGACTG
CTGGGATCACCTCATGATCATAATCAGCCACAACCGCCTTCACCCTCTATCATTTTTCCG
TATCAAGCAAGCTATGGCATTAACTCGACTGAGCTATTGCCTTCTTGGTCTAACAAAGTC
CCTCAGTTTCTAAGAACATCACCTCCAAAACACCCTTCTAACAGTCCTCATAGCCATTTG
CAATTTTCTAATAACGCTCCCTTTTGGAATGCACCTCACGAGGCAGCCATGAAAGACGTC
CGGCCGACCTTTTCCCCTTCATTGCAACCACAATTTCCCGCGGCACGCTTCGATGAGAAA
CCAAAGAATATATCTGAAGTTCATCAGGATTCTGGTGCTGTGGTGAAGAAAAGTGGGAGT
GAAGCAGCATCCAAAAGGCCTCGAAATGAAACGTCATCAACTTTGCCAGCTTTTAAGGTG
AGGAAAGAGAAGATGGGGGACAGAATCACTGCACTCCAACAATTGGTTTCGCCTTTCGGA
AAGACTGATACAGCCTCAGTGCTCTCTGAAGCCATTGAATATATCAAGTTCCTCCATGAA
CAAGTTTCCGTTTTAAGCAACCCATACATGAAAAATGGAGCTGTCATACAACACCAGCAG
AAATCTGATAAATCTAAAGACCTCGAAGGTCCCAAACATGACCTAAGAAGCCGTGGACTA
TGTTTGGTTCCAGTTTCGAGCACATTCCCGGCTGCACATGAGACAGCAGTTGATTTTTGG
ACGCCTACTTTTGGAGGAACATTCAGATAA
>Rbe002214 [organism=Rosa persica] bHLH gene, complete cds
ATGGTCTCCCCGGAAAACACCAACTGGCTCTACGATTACGGTCTCATCGACGACGCCAAC
TTCCCCGTCTCCTCCTCCGCCTTCAACTGGCCCGTTCAGCCCATTCCCGGCTCCTCTAGC
GTCAGTGTTGAACTTGATGGCTCATTGGGGGATGTAGATGGACTCAAGGAATCTGGCTCA
AAAAAGAGGGTTAGATCTGAATCATCCAGTGCATCTAGCTCCAAGGCATGTAGGGAGAAG
TTGCGGAGGGATAGGCTGAACGACAAGTTTCTGGAATTGGGCTCTATATTGGAGCCTGGA
AGGCCGCCCAAGACGGACAAGGCTGCTATTTTGATTGATGCTGTCCGAATGGTGAATCAG
TTACGAGGTGAAGCCCAGAAGTTGAAGGACTCAAATTCAAGCCTCCAGGAGAAGATCAAG
GAATTGAAGACAGAGAAGACTGAACTTCGTGATGAGAAGCAGAGGCTGAAATCAGAGAAA
GAGAAGTTGGAGCAGCAACTGAAGGCCATGACTGCACAGCCGAGCTTCATGCCAGCCCCT
CCTGCAATTCCTGCTGCATTTGCTGCCCAAGGCCAAGCCCATGGCAACAAGATGGTGCCT
TTCATTGGTTACCCTGGGGTTGCCATGTGGCAGTTCATGCCACCTGCTGCTGTGGATACA
TCCCAGGATCATGTTCTCCGTCCACCAGTTGCTTAA
>Rbe002468 [organism=Rosa persica] bHLH gene, complete cds
ATGTTGATATGGTGCCGGATTCCAAATTCTAACAAGACTGATAAGGCTTCAATGATGGAT
GAAGCAATTGATTATTTGAAGCAGCTCCAGCTTCAAGTACAGGTATCACGATCGGGTCTG
GAACCATTCACGACATCAGAAAAAGCGAAAAAAGAGAGAGGAAAGAAGGGAGGAAAGGAG
GAGACCTCGGTGACAATAGACCGGTTGCAAGATTTTAGGAGCAGTTTGCAGGTAGATTGT
TCAACTGTCTTGAATTCAGAGTTGAGTTTCGGCACAGAAAAAGACTATGAATTTCTGGGG
AAGATCAGTTTGGCTACGGAAAATCCTGGTGGGTTCATAAATGGCAAGTCGTGA
>Rbe002857 [organism=Rosa persica] bHLH gene, complete cds
ATGGGCGTTTTGCTCAAAGAAGCGCTTAAGAGGCTGTGCAGTGCCAATCAGTGGTCTTAT
GCCGTCTTCTGGAAGATCGGCTGCCAAAACCCTAATTTGTTAATTTGGGAAGAATCTCAT
TATGAACCATCACTATCGTCTCGACATAAACGCATTGCTGGAACTGAAAGTGGTGATTCA
CCATTTGGAGAGTGGGAAGGATGCTGGGTTTCCTCTAAAGTGTGTTCATCTTCTCATGGC
ATTCAACCAGAGGATGGAGTCTCTGCACTTCTTCACAAAATGTTGATGGATAAACCATTT
ACTATAGTGGGCGACGGAATCATTGGACGAGCTGCATTTACTGGACATCATCAATGGATT
CTTTCAAGCAATTACTCTAAATATGCCCATCCACCAGAGGTCCTAAATGAGATGCATCAC
CAATTTTCAGCTGGAATGCAGACAGTTGCAGTTATTCCTGTTCTCCCTCACGGCGTTGTT
CAGCTTGGTTCTAGTTGGGCTATTATGGAGAATATAGGATTCATTAATGATGTCAAGAGT
TTGATCCTGCAACTTGGATGTGTTCCTGGTGCTCTGTTATCTGAAAATTATGAGACAAAA
AGTTCAGATGAGAAAGTTGGGGTATCTTATACTATTGGAATGCTGACAACTGTTCATCCA
GTTGGACATACAACAAGTTCTACTCATACGACGAGTAGCAACAATCATCAAAACCACCCA
TCTCAGGCTTCCAGGCTTGTTGGTCAACCTTCTCATTCTCTTTATGAAGAGATTCAGAGT
ATTTCTCAAGCTACTGCTTCAACATTTCAAACTCCTAACCTTACCCAAATTCTGCCTAAA
ATTCATGATGACCGTCGACAACCAGTGATGAAGCCAAAGTTTCCTCTTGGAGGCCAACTA
AGGGATGGAGTTGCGGTAGCTGACGTGATCTCCCCCAATTCTGATGCATGGTTGAACCAC
CTTGCTCCTTCTAATTTGAGGTGTGGACTCAAGTACCCATGTGGTTCTGTTCAATCAGCT
GCAAGTCAGGGAAGCTTAGAGTTGATGGAACATCAGATCTTGTCTGGTGGTAGCATGAGG
CCTACTTTTAGTAGCAAAATTAGTGCATCAAACGGTTTCATGACTGAGCGTAGAACAGGT
GGAATTCTAACGCTTGATCAGAGAAAAAGTTTGATAACCACTCCAGCATTGCTTGGGGGA
AGTCAAACACATGGTGGATCGAGTACTCATTCGAGGCCAACTTCAGTTACTCATATAGAG
ACACACGGGGCAGCTGACATTAATCTCTCTGGAACATATCTGTCTGGGGTTGAATTTCAA
AAGGCTGATTCATTCCAAACAGACAGGGTTTCTTTATCTAGTTTGGCAGATCAATCAGCT
TCTCAGGATATCCTTTCAAAAGTCTCTGACCAGAGGCAGTTTTCCACGGAAGTGAAGCTT
ACTCAGAGTGATTTGCCTCCAGTGGAGCAAAGGACAGATAATAAATTGTTTCAAGCCCTT
AACGTCCCATTGACTCATCCACGTGAACATATATCTTCGAGTGATCACATACCTCAGATT
CATGATGGTCTTGATAATAAAATTTGTACCTCAGGATCTGTAAATGCTACAGATGATATG
TGTACTCAAATTTCATCAGGGGATGACTTGTTTGATGTTTTGGGTGTGGATTTCAAAAAT
AAGTTGCTTAACGGTAATTGGAATAGTTTGCTGGCTGATGAACGAGGTTCAAACAAAAGA
GATCTTGCTGAGACTACTTTGGCATTCACAAATGTGAAGGATCTGGTTTCTGATTATTAT
TCAGCAAGTGAAGGCATATCAAACAGTAGTATCTTCTCTGGGGCAGATGCTGACCATCTT
TTAGATGCTGTGGTCTCGAAGGCGCACTCTACTATCAAGCAGAGCTCTGATGATAATGTG
TCTTGTAAAACAACATTGACAAAAATCAGTACCTCTTCTGTCCCTAGTGGTTCTTTCACT
TATGGACAGGTTAGCGTGTCTAATCAAGTGCCGGGGGAGACATTTGACCTTCCTAAGGAT
CTTGGAAAAGAAATCAGTTCTTTCCTATCTGGGTGTAGCAGGGATGATGCAGGAAACCGT
TCCCAGACTACCTCCATATATGGATCTCAAGTTAGTTCTTGGGTTGAACAGGGCAATAAT
TCAAAGCATGAGAGTAGTGTGTCAACTGCATATTCTAAGAAGCCTGATCTAATGGGGAAA
TCAAATCGCAAAAGGCTGAAACCTGGCGAGAATCCCAGACCAAGACCAAAAGATCGCCAG
CTGATCCAAGATCGTGTGAAGGAGTTGCGTGAAATTGTGCCAAATGGAGCAAAATGTAGC
ATAGATGCACTGCTCGAACGTACCATCAAGCATATGCTTTTCTTGCAAAGTGTCACTAAG
CATGCTGACAAGCTAAAACAAACAGGAAAAGCCAAGATTATTGGCAAAGAAGGTGGACTG
CATCTAAAAGATAACTATGATGGAAGGGCAACATGGGCTTTTGATGTTGGGTCACAATCT
ATGGTCTGCCCTATCATAGTTGAGGATCTAGATTCACCTCGCCAGATGCTTGTGGAGATG
GTTTGTGAAGAACAGGGTTTCTTTTTAGAAATTGCTGATATAATTAGAGGTTTGGGTTTG
ACGATCTTGAAAGGGGTGATGGAAACTCGGAATGATAAGATATGGGCACGCTTTTCTGTA
GAGGCAAATAGGGACGTAACAAGGATGGAAATATTTATGTCCCTTGTTCACCTTTTGGAG
CAAACTGTAAAAGGCACCGCACCATCAGTCAATGCCATCAAGAACAACAGTATGGTCCAC
CATTCTTTCACCCAAGCAGCCCTGATACCTGCAACTGGTAGGCCCAGTGGTTTTCAGTGA
>Rbe003122 [organism=Rosa persica] bHLH gene, complete cds
ATGCAGCCTGAAAACCAAGAACTCTACCGCTTTCTTGCCCAAAACGGCTTAATCAACGGT
CATCCATATGGATCATTTCCCGGCGGAGTAGCTAATTGTGAGTTCTCATCTTCAGCGTCA
GCTGTTCCTATGCAGCACAGCTTTTGTAGCTCCTCCTCTTATTACAGTAATAATTACCCC
TTGAATAATCTGGAGGGGTCTGGGGTACTCAGTACTACTAGTACTGATACTACTACTACA
CCTCACGATAGAGCCCTTGCTGCTCTCAACAATCACAAGGAGGCCGAGAAGAGAAGGAGA
GAGAGAATTAACTCACACCTCGATAAGCTTCGAGCACTTCTTCCTTGTAATTCCAAGACA
GACAAAGCCTCGCTGTTAGCAAAGGTGGTTGAACGAGTGAAAGAGCTGAAACAACAAATG
TCAGAAATCACAGAACTCGAAACATTCCCTTCTGAAACTGATGAAATTACTGTACTTTCC
TCGGGTGAGGATGATTATTCGAGCAATGGAGGAATTATTTTCAAAGCCTCATTGTCCTGC
GAGGACCGACCAGAACTCCTATCCGATCTAATTGAAATTCTAAAATCCCTCCATTTGAAG
ACACTTAAAGCTGAAATGGCAACTCTCGGAGGAAGAATCCGCAGTGTACTTGTTGTTGCC
GCGGATAAAGATCACACAATTGAATCAGTTCCCTTCTTGCAGAATGCATTCAAGTCTTTA
TTAGAACGCTCAAACTCTAGTGAGAGATCAAAAAGGCGTCGCCGTGTATTAGATCCAACG
TTACTCGTCTAG
>Rbe003379 [organism=Rosa persica] bHLH gene, complete cds
ATGGATGGGATGCGTGCATCTGGAAACCATGATCTGGGAGGTCGCAGCAACATTAATGAT
TTTGAGTTGCATGACTTCATAGATGATGCAAAATTCGACCAGTTCATCGATCTTATTCGT
GGAGAATTTGAAGATCCAGCAGCTCAGTTTGATCTCGACCTTATCAGAGGGTCATGCTTT
GATAACCAGCTTTGTCCAACTACTGATACGGTCGACCTTTTTGGTTTTGATCAATTTAAT
ACTACAGTCCTATGCGATCCAGCTCCCTTTCTTACTACATTACCTAGTTTTGGCGGAGAA
ATGAACGACATTGGGGAAGAAGATAATGATGGGGGGGATTCGTGTGGAACAACGACAACA
ACAACCACCACAAACACCACAGCCACAATGACGAAGAAGACAAAGGTTGATAGGTCGAGA
ACCTTGGTTTCGGAAAGGAGTAGGAGGGGAAGGATGAAGGAAAAACTCTATGCATTGCGG
TCCTTGGTTCCTAACATCACTAAGATGGATAAGGCGTCCATTATTGGAGATGCTGTATTC
TATGTACAAGACCTGGAAAAGCAGGCTAAGAAGCTGAAAGCTGAGATTTCGGGACTTGAA
GCATCCTTAGAAGGATCAGAGGAAAATCAAGGATCAACCCAAAATCTAACCAAGAATAAA
TTAGTTGCAGACAATTACCATTATGTTCCCAAGGGAACCATTCAGATAGATGTGTCTCAA
GTAAAGGAGAAAGGCTTTTATGTGAAAGTGGGATGCAACAGAGGAGTAGGGGTGGCCACA
GCACTTTACAAGGCCATAGAATCACTTACAAGCTTCACTGTTCAGAGTTCAAACTTGAAC
ATGGTTAATTCCAAGAGATTCGAAATAACACTCGCTTTGAACGTAAAAGAGTGCGAGCAC
GAGATCATTAACTTACCAAATTTGAAACTTTGGGTGACTGGCGCTTTTCTGAACCAGGGT
TTTGAATTAGCTACAGGCTTTTGA
>Rbe003380 [organism=Rosa persica] bHLH gene, complete cds
ATGGATGGGATGGGTGCACCTGGAAACCACGATCTAGGAGGTCACAGCATCATCAATGAC
TTCGAGTTACAAGACTTTATAGACGATGCAAACTTTGATCAGTTCATCGATCTTATTCGA
GGAGAAAATGAAGATCCAGCAGTAGCTCATTTTGATTGCGACCTTATCAGTGGCTCGTGC
TTTGTTGGCAACCAGTTTGGTCCAACTACTCCGGGTAGTGGTTTCTTTGGTTTAGATCAT
AGTACTACTGTTGTATCCGACCCAGCTTCTTTTCTTACTAAATTACCACATTTTGATGGA
GAAATGAACGATATTGGGGAAGAAGATAATGACGCAGACTCGTGTGCAACAACCACCACA
AATACCACAGCCACGACGACAAAGAAGCCAAAGGTTGATCGGTCGAGAACCTTGGTTTCG
GAAAGGAAAAGGAGGGGGAGGATGAAAGAAAAACTTTATGCATTGCGGTCCTTGGTTCCT
AACATCACTAAGATGGATAAGGCCTCCATTGTTGGAGATGCTGTACTGTATGTACAAGAT
CTGCAAAAACACGCCAAGAAGCTGGAAGCTGAGATTTCGGGCCTTGAAGCGTCCATAGAA
GCATCAGGTGGAAAGCAAGCGGGATCAACCCAAACTCCAACCATGAATAAATTAGTGGCA
GACCATTACCATTTAACTCCCAAGGGAATTATTCAGATAGATGTGTCCCAGGTAGAGGAG
CAAGGCTATTATGTGAAAGTGGGATGCAACAAAGGAGTAGGGGTGGCCACAGCACTTTAC
AAGGCTATTGAATCCCTTACATGCTTCAATGTTCGGAGTTCAAACTTGAACACAATTAAT
TCTGGGAGATTCGAACTAACACTTGCTTTGAATGTAAAAGAAAGCGAGCAGCAGATCATC
AACTTACCAAACTTGAAACTTTGGGTGACTGGAGCTTTTCTGAACCAAGGTTTTGAATTG
GCTACAAGCTTTTGA
>Rbe003382 [organism=Rosa persica] bHLH gene, complete cds
ATGGAGGGGTTGGGTGCATTTGGAAACCACGATCTAGGAGGTCACAGCATCATTAATGAC
TTTGAGTTACAAGACTTCATAGATGATGCAAACTTCGACCAGTTCATCGATCTTATTCGC
GGGGAAAATGAGGATCCAGCAGCAGCTTCTTTTTATTGCGACCATGTCAGTGGCTCGGGC
TTTGTTATTGACCACCAGTTTGGTCCAACCACTCCGGGTGGTGGTTTCTTTGGTTTAGAT
CATAGTACTACTGGCAGAATAAATGATAGTGGGGAAGAAGATAATGACGCAGACTCATGT
GGAACAACGACAACAACCACCACAAATACCACAGCCACAACAACAAAGAAGCCGAAGGTT
GATCGGTCGAGAACTTTGGTTTCAGAAAGGAAGAGGAGGGGAAGGATGAAAGAGAAACTC
TATGCATTGCGGTCCTTGGTTCCTAACATCACTAAGATGGATAAGGCCTCCATTGTTGGA
GATGCTGTACTGTATGTACAAGACCTGCAAAAACACGCTAAAAAGCTAGAAGCTGAGATT
TCGTGCATTGAAGCATCCATAGAAGGATCAGGGGGAAAGCAAGCAGGATCAACGCAAAAT
CCAACCAAGAGTAAAATAGTTGTTGACAATTACCATTTAACTCCCACGGGAATCATTCAG
ATAGATGTGTCCCAAGTAGAGGAGAAAGGTTTTTATGTGAAAGTGGGATGCAACAAAGGA
GTAGGCGTAGCCACAGCACTTTACAAGGCTATTGAATCCCTTACAAGCTTCAATGTTTTG
AGTTCAAACTTGAACATGGTTAATTCTGGGAGATTCGAAGTAACACTGGCTTTGAATGCA
AAAGAAAGCGAGCAGGAGATCATCAACTTACCAAACTTGAAACTTTGGGTGGCCGGAGCT
TTTCTGAACCAAGGTTTTGAATTAGCTACAGGCTTTTGA
>Rbe004623 [organism=Rosa persica] bHLH gene, complete cds
ATGGAGTCAGATCTTCAGCAGCCACATCATAAAACCCAGCAGCATATGAACTCCAGCTTG
TTGCGGTATCGATCAGCACCGAGTTCTTATTTCGCAAATGTTTTGGACACAGAATTCAAT
GAGCCCTTCTTCAACCGAGCCACTAGCCCCGAAACTGAGCGAATTTTAGCTCGATTTATG
AGTAGTCAAGGTGGTGATGGTGGAGGAACAGAAGAAATTGTACCACATCAGAAAGTAGCA
ACAGATCAACAACCACAGTTTTTGGTGCCTAATGTGGATAATGAAGCAGCAATTATTCAG
CAACAGCAACAGCAACAGCAACAGCAACAACAACAGCAGCAGCAGCAGAGTCAGAGTCAT
ATTAACAACTATACATCTCAGGGCTTTTACCAAATTCCATCTCCGAAACCGCCTTTGCCG
AATCAGAATATGGCTTCATCTAATGAAGGAGCTTCTGCTGCTGCTTATCCAATGGGGTCA
AATCAGTTGCCTCCAATGAAAAGTGGTGGTGTAACTCACTCGAATCTTATTAGGCATAGT
AGCTCTCCTGCTGGACTTTTCGCCGATATCAATATTGATGTGGCAGGATATGCTGCATTG
AGAGGCATGGGAAATTTCGGAGCGAGTAATAGCACCAATGAAGAAGCATCTTTTTCTCCT
GCAAGCAGGTTGAAGAACTTCTCATCAGGGCCACCACCATCTACGTCCGGCATAATGAAT
CCAATTTCCCAAATTGGGGAGAAAAGAATGCGATCGAATAGTCAAGAACCCACGGGAGGT
GGGTTCAGTGAAGGTCATAGTAACAATTATGTCTCAGGTTTCCCCATTGGTTCATGGGAA
GACTCTTCTCTTTTGGCGGATGAGATCATTGGTTCAACTAGCTTTAGGGATGATGATGAT
GATGTGAAGACAGTTACTGGTCTAAGTGCTTCAGAAACTCAGAGTATGGAAGCAAGAAGT
CGCCCTCTGGCTCATCACTTAAGCTTGCCAAAAACATCAGCAGAAATGGCTGCCATTGAA
AATTTCTTGCAGTTTCAAGATTCTGTGCCTTGTAAGATTCGAGCAAAGCGGGGTTGTGCC
ACACACCCTCGAAGCATTGCTGAGAGGGTGAGAAGAACCCGAATCAGTGAAAGAATGAGG
AAACTACAAGAGCTTGTACCTAACATGGACAAGCAAACCAACACTGCAGACATGTTAGAT
TTGGCTGTTGACTACATCAAAGACCTTCAAACTGAAGTCCAGACGCTGTCAGACGGTCGT
GCTAAGTGTACGTGTTCAAGCAAGCAGCAGTAA
>Rbe005022 [organism=Rosa persica] bHLH gene, complete cds
ATGAACTCTCTGCTAAACCCCCAGACGCCGTTCGACTCCCCCGCCCACGACGACTTCATC
GAGCAAATGCTCTCCACTCTCGGCCCGTCCTCCTGCTCCTCCTGGGCCGACGAAACCCCG
CCGGCGCCGCCGTCCGCCGGTAACAGCGACAACAATGTCGTCTTCTCTTACGACGACTCT
TCCAACCTCGCCTCCAAGTTCCGCAGCCACCAGATCAGCGCCGGCGCCGCCGCGTCCAAG
TCCTCCCCCACTGCCTCGGCCGCCGCGGCCGCCGCCATGATGCTCCAGCACCAGCTCATG
ATGTCCCGCGGAGGCTCCTCCTCCTCCGGAAACGGCAACGGCGCTCCGATGGGGTTGTCG
TTGGGGAGCAACGGTGACTTCAACGATGTTGGTGACCGCTCGTCGTTTAAATCTCCTAAT
CTGGGTGGTGGTGATGGTGGTTCTTCTGTTCAGGCCTTGTTTAACGGTTTTACTGGATCT
CTTTCTCCAAACCAGCCTCAGCATTTTCATCACCCTCAGGGAGGTGCACTTCAAGCGCAG
AACTATGGAGCTCAAGCCGCAGCCATGACCCAACCTCCGGCAAACGGCTCGGCCGGAGCT
TCGGCTGCGCAACCCAGGCCCAGAGTCAGGGCCAGGCGAGGTCAAGCCACTGACCCACAC
TCCATCGCTGAAAGATTACGAAGAGAGAGAATTGCAGAGAGAATGAAAGCCCTGCAGGAG
CTGGTTCCCAATGCCAACAAGACAGATAAGGCTTCAATGCTGGATGAGATCATCGACTAT
GTAAAGTTCCTGCAGCTCCAAGTCAAGGTTCTGAGCATGAGCAGATTGGGTGGTGCTGGT
GCTGTTGCGCCCCTTGTTACTGATATGTCCTCTGAGGGTGGCGGTGACTGTATCCAGACC
AGTGCCAATGGCGGGACCCGCGGTGGCCGGAGCGGCAACCAAACGGCGTCGTCCAACGAC
AGCATGACGGTGACGGAGCACCAGGTGGCCAAGCTCATGGAGGAGGACATGGGCTCCGCC
ATGCAGTACCTACAGGGCAAAGGTCTCTGCCTCATGCCTATTTCCTTGGCCACAGCTATA
TCCACGGCCACGTGTCACACCCGGAGCCCACTGATGAACGGCAGCAGCAGCAACAACAAC
AACCCGGTCATTACATCCAACGGGGGAGAGGGCCCGTCGTCTCCCAGCATGTCTGTGTTG
ACCGTCCAGTCTGCCACGATGGCCAGTAACGGCGGCATTGACGGTTCCGGTAAAGAAGCC
GCCTCCGTCTCGAAGCCGTGA
>Rbe005410 [organism=Rosa persica] bHLH gene, complete cds
ATGAATAGAGGTCATGTTTTGCAGAGCTCACCGGTGCAACAAATGATGGCGGCTGGAAAC
CCTAACTGGTGGAACATCAATAGCATGAGGGCGCCAACAACGAACCAACCTTCTTCTTCT
CCTTTCTTGCCTGCTCCTCATCACCCTAGTTTTTTCATTCCACAGTTTCAACCTACTAGT
TCCTCCTCTTCTTCACTTCCCTTTATTCCTTCTTGGCATGACAACAATAACCAGAACCAG
AACCAGAACCAGGAGCTTCCAGAGTCTTGGAGCCAACTCCTCCTGGGTGGATTGGTTGGG
GAAGATGATAAGGCAAATGGTCTGAGACAATTGTTCCATCAAGGTAAGAAATTGGAGGAC
TGGGAGGACCAAATATTGAGTAGTCAAGCTCATCCGAATGCTCCTGTTAATGTTGATGTG
AAGCAAGAAAACTTGCCACCAGGGAGCTTTGTGTACGGACATCATGGGAATGGGAATAAT
AATGAAGATTTTCAGTCTGCAGCTTTGTGCTCTTTGTCTCAAATTATGCCAACCACCACT
GCTGCCTCAGCCTCATCTCCTAAGTCGTCGTGTGTGACGAGTTTCGGTAGCAACATGTTG
GATTTCTCTAACAAGTCGGAGGGGAGGCATCCACCACCGAGCCGATCCAGCTCCGAGGTG
AGGAAGGAGAAATTAGGTGAAAGAATTACAGCTCTTCATCAGCTGGTTTCCCCATTTGGA
AAGGCCCTAAGCTTACCTTACTTGGGCAGTGGATCACCAAACATGCGCCAGCAGCAGCAA
CAGTCTGCACTGCTGAATGACAACTGCATGAAGAGGAAAGGAGTTAATTCCGAGCAGGAT
GCTTATGAGGAGCCAAAGAAGGACCTCAGGAGTAGGGGCTTGTGTTTGGTTCCGGTTTCT
TGTACCCTGCAAGTGGGGAGCGACAACGGAGCAGATTATTGGGCTCCGGCAGCTCTTGGC
GGAGGTTTCCAGTAA
>Rbe005607 [organism=Rosa persica] bHLH gene, complete cds
ATGGACACTGCGTTCGAGCTCGATGAAAGCTCTCGCGCCAATTTTCTTAAACTGATCAAG
CAGTCTTTTAGCTGCTCTTACATTTGCTTATGGCGGTCTTATATGCCCAAATGTGTTCCA
GGATTCGCTTTCAGGAATGGTCTTGCCTATGTAGAGTTGCAAGAAATGGATCTCCAAAGA
CTGGCATCAGTTCAAATCCAGAAGCAATTTTATCAGGAAGCAAGAATTAAGACTGCAGTT
TTCATGGGGTGCAAGAGTGGAGAGATTGAGCTCGGCTTCTCCAATGTGTCTCAAATGAAC
GTAAAGAAGGAACTGATCATGAGAAGCTGGATGTTGCCAGAAGCTTTCTGTAGATCACAA
TTATCTCCACGTACAGTTGAAGTAGTTAGTACTAGAGCAAATACTGAGCAGCAAAACCAA
CTTTCATCATCTTCCTCATCTTTGAGATCGCACTCAACCATGGATAGTCCCGAATATTCA
TCCCTCCTCTTCAACACTATTCAAACATCTACCGCACCTACTTCTCTCAATATCCCAGCT
GATCAAGTCTATAATACTACAAACTTTATTTCATCATTGCAACCAATTGTATCACCAACT
ACAAACATATTTAGCAGTACTAGTCCTCATCAACAGGCCATGCAAGCATTTTCTCGAATT
CGAGGGAACATCCAATTACCAGCTCCTGAGATCGAAGATGCTGAAATTACAAGAGCAATC
CTTGCCGTCCTGACTTCTCCTTCACCTTCTCCATCTCCTTCTATATCTTCACACCAATCA
GTACCTCCAGCATTGAAGGATGATCCGGCCCCTAGTCCTAGTCATCTAAAGCCGAAACCC
GGCAGTGCTTTCAAGAATTATATCTCATCGCCTTTAGCCCCAAAAACACAAACGAAAGGC
GCTGCTAATTTAGAAGTGCGTAAGCAAACTATGGTGAAGAGATCGATTTCCTTCTTGAAA
AGCTTAAATTTACTGAGAATTCGCGATCAGGGTATGCAAGCTGCCACCGGCCCCACAACA
AGTCAGTTGCATCATATGATATCTGAGCGCAAAAGGCGTGAGAAACTCAACGAAAGCTTT
CAATCTTTGAAATCTCTACTTCCTCCTGGAACCAAGAAAGACAAAGCATCAGTGCTTACA
ACTGCAAGGGACTACTTATCTAGTTTAAAAGCTCAAGTTGATGAGCTTAGCAAACGAAAC
CAGCAGTTAGAGGCAGCTGCAAGGCTTATAGCAAAAGAAGAAGAAGAAGAAGCAGCTGGC
TCCTCATCAACAGAAAGAGTTAGTGTGACGCTTACGCATGTATCTGGCTCGAGCACAGAT
CAAGATCAGCAAATTATTGCCTTGCAAGTGATTGTGAGATCAGGAGAATGTTCGACCGAA
GATATGGTAATTAGAATCTTGGAATTCTTGAAGCAAGTTAAGAACTTGAGCTTGATGTCC
ATGGAAGCAAGTACTTGGAAAAAAGAATTACATCCCAAGATCAACCGCATGGTTTTGAGA
TTAAGAGTTGATGATCAGGCGAACGAATGGGACGAGTCTGCCTTCCAGGAAGCCGTGAGA
AGGGTCGTTGCTGACCTGGCACAGAGATAA
>Rbe005790 [organism=Rosa persica] bHLH gene, complete cds
ATGATGGACGAGATTCTTGATCATTTTTTCAGTTCCTCATCATGGACAGATGTGGATGTA
AAGGAAAGATCATCTTTGGACTGTTACGAAAATCCACCAACAAACGAAATGTTTCTCAGT
TCACTTGGAGTAATTGAAGATGACAGCAATAACTCTGCTACAAATCTGAGCAACTCAAAC
CACAGGATGGAGAGCATGGCTGCACAGTCTGCTAATTCATCTGTTGCTCATGATTTTGAG
TCAGATGCACAAGACAATGGCAAAAATAGTGCGGCCAACTTCTCAATTAATGATCAAATG
GGCCTGCAATATGATTTGGATGGTAACATGGCGAGGTCAACATCTGTTTCGTCCCTAGAG
CCACAAAATTTGGGAGGCAATTGTTGTGAACAGTCTGTCTTTCAGAAACTCAATGGAGAT
ATTGAAACCCTTTCTCCAACTTCTCAGCTGTGGCCTCTTCAAGCTTATGAGGGTCTCTCT
TCTCCTCTTTGTCCTTCTGGTATGGGACGACAAAAGCTGTGCAGCTTTGGCAGTAATGAT
ATTTATGAGTTATCTGATCTAGTCACCGCAGAGAAGGCAAGCCAGGAGATGGGAAATTAT
ACTTTGCCCACTTTTCCTTCTGGGCCTCAGATTCCCATGGCAATGACTGGATTGCAGTCT
TTCCCACAGACCACATCAACTAACCCCTCTGCTGAATGTACTGGACCTAGAAAGCCCCGT
ATGAGGGCTCGCCGAGGCCAGGCAACTGATCCACACAGTATTGCTGAAAGGCTTCGGAGA
GAGAAAATTGCTGACAGAATGAAGAATCTGCAAGAACTTGTACCAAAGTCTAACAAGACT
GACAAGGCATCTATGCTTGATGAAATCATCGAGTATGTCAAGTTTCTTCAGCAACAACTC
AAGGTAGGATGGAGATTGGGAGCTGCAGGGGCAGTTATCTTGGATAATCAGACTAAGTCT
ACATCACTTGGTCAAGTAGCTCATGACATTTCTTTCAATGAAATTGCTTTTGAACAAGTA
CTTAAACCGATGGAAACCGATGTGACCAAGGCAATGCATTATCTCCAAAGCAAAGGTCTC
TGCATGATGCCCGTAGCTCTTGCCAATGCCATATTGGCCGAAAAGGAATCATCACCGGCT
CCTGATTCTGCCGAGAATTTGAAGAACTCCGGTTTTACTGATGATGGTTTTGTTCACAAC
CCCAGCAGCAGCAGCAGCAGTAACAGCACCACCTTGCCTGGCACCGACAAAACAGCTGTC
AATCCATGA
>Rbe005993 [organism=Rosa persica] bHLH gene, complete cds
ATGGATCAGTGGAAAGGTGATGACTTTGCAGGTGTTTCAGCTCCATCTTCGTCTCAGCCT
CTTCCTTGTGATTCCAGGAAAAGGGCCGATTTAGAAACCAAGGACCCAGTTTCTGCGAGA
AAAGTACAGAAAGCTGACCGTGAAAAATTGAGGAGGGATCGGCTGAATGAGCATTTTCTT
GATTTGGGAAAGACATTAGACCCAGATAGGCCGAAGAACGACAAGGCCACTATCCTTACA
GACACAATTCAAGTGTTGAAGGATTTAACGTCGGATGTGAACAAACTGAAGGCTGAGTGT
GCAACACTCAATGATGAATCCCGTGAGCTGACAGTGGAGAAGAATGAGCTAAGAGAAGAG
AAGGCATCTTTAAAATCTGATATTGAGAATCTCAATGCTCAATATCAGCAAAGAGTGAGG
GTCATGTTTCCATGGGGGGCTATGGATCCTTCTGTTGTTATGGCTCCACCTTATTCATAT
CCAATGCCTGTAGCTGTTCCGCCTGGTCCAATTCCTATGCACCCATCGCTTCAGCCTTTT
CCTTACTATCAAACTCAAAATCCAGCCACTGTTCCCCATTCTTGTCCAACTTTTGTCTCA
TATCCAACTCCTATCAATCGTCCAGTAGAACAGCCGTTACCCCAACCCCAATATGCAGCC
GTTTCGCATGTTTCAAGTAAGCAAGATTCCAAAAGCAAGTCATCAGATCATCAAAGGGGA
AGCAATGCTGAAAGATGTGATGACTCCAATGATGTGGCAACAGAGCTTGTACTTAAGATG
CCTGGGTCTTCAGCACGTCAGGAGTCATCTTGTGGGGCCAGGAAGCAGAAGCAATCACAA
ACGAAGGATAGGAACGTTACAGATGGAAGCTCTTCAAGTAGGTATTCTTCATCTCAAGTT
GTTCAGGAGAGTTCGTCTAACAGTGTAGGTGATATTCCCAAGACTAACAAATGA
>Rbe006436 [organism=Rosa persica] bHLH gene, complete cds
ATGGATATTGACATGCTTAGATCATCATCAGCTGGTCATGATCTCCATCATCCTCATCAC
CACATGGACATGATGACAATGATGATGCAGCAGAGTCCTGAGTTCTACCACAACACTCCT
CCCACATTTTCTGAGACAGATTTCACTTGGGGATCATCAATTATCCCCAACAACATTGGA
ACCATAGTACCGCAACCCATGTTCCATAACCCAACTTCACCTTCACAGTCACAGCCCACA
CTGCTAAATCCAAACCCTTCATCCTCCTCGGTCTCATTCCTTAGCGGTGCTAATCCAATC
CATTCCAATCCAATCAAACAGGCCGCGGCTGCTGCTGGTGCACTGTCAATCCCCGGTACT
AATTCATATGAAAAGCGAAACTCAATGGCTGCAATGAGGGAGATGATCTTTAGGATTGCG
GCAATGCAGCCGATTCAGATAGACCCCGAAGCAGTGAAGCCGCCGAAGAGGAGGAATGTG
AAGATTTCGAAAGATCCACAGAGCGTGGCAGCGAGGCATAGGAGGGAGAGGATCAGCGAG
AGGATTAGGATCCTGCAGAGACTTGTTCCAGGTGGGACTAAAATGGACACGGCTTCGATG
CTAGACGAGGCTATACATTATGTGAAGTTCCTGAAGAAGCAGGTGCAGACTTTGGAAAGA
GCTGGAGCTGATAGACCAGTTGGTGTTGGTTTCATGGGGCCTCAGTTGGGGAATGTGAAT
TACTCAGCTGGGTCTATGCAGATGCTTAGATGA
>Rbe006451 [organism=Rosa persica] bHLH gene, complete cds
ATGGGAATGGGGGATACATACGACTACAATTACCAAAACAACCCCTGTTCATCTTCAGCT
TCTGCTTCTTCGGTCTCAGTTGCTCAGCCTCATTCGTCCACGGACGAAATCTCACTTTTT
CTGCAACAGATTTTGGTGCGTTCTTCGTCTTTGAGCGGACAGCCGTTCTTGTTTTCGTCT
TCGCCGGCTGGTTATGCTCTGCCGGAGAATCTCGGCCTTCCCTGCAACGACAGTTTCGTA
GGGGGCGGGATCAGGGGCGTTGATGTCTCTACGGCGGTTGGGACGGGGAGTGGTCCGAAT
GTGTCTTCGTCGTCGGTCGGAGCGAGTGAGAATGAGGCCGACGAGTATGATTGTGAAAGT
GAGGAGGGCCTTGAAGCTTTGGTAGAAGAGGCGGCAATGAAATCAGGTGGTCGAAGTTCT
TCAAAGAGAAGCAGAGCTGCAGAAGTTCATAATTTGTCTGAAAAGAGGAGGAGGAGTAGG
ATTAATGAGAAAATGAAGGCATTGCAGAATCTCATCCCAAATTCTAATAAGACGGACAAG
GCTTCAATGCTTGATGAAGCCATTGAGTACCTCAAGCAGCTCCAGCTTCAAGTACAGATG
TTATCAATGAGAAATGGCATGAGCTTGCATCCCATGTGCCTACCTGGAGCGTCACAACTC
TCTCAGATAAGAATGGACTTTGGTGAGGAAAATAGGCCTTTGCACTTGAACATGTCAGGC
ACACTGAATATGAACCAGGAACCCTCAACACAAAATTTGTACAATCCAAACCAGTCGTAT
GTACCAGATATGTCCAACGTAGTAAATTCAGAAGACGCATTTGGGTTGAAATCATCTATT
CAGGCTCACTTGGGACCCTTTCAGCTTCCAAACTCATCTAAGGACAATAGTTCCCTGGAA
ACATGCATCATAGGAAGAGACCAGAGAGAAAGCAGGCCCTTAAAGTCGATAGAACAACAT
CTTCACCTTGACAGGAAGAAGGGTCCTGAATGA
>Rbe006703 [organism=Rosa persica] bHLH gene, complete cds
ATGGAAGATCCCACTTTCCTGAATCAATATGAAATGAACTCTCATCTGGACTACTCACTT
GAAGATCTCAATTTCCAGTCTTTTTCTGCTGAGAGCTACTCATCTTACCCAGATTTTACC
CCTCATCAAAATGATGTTGATCAAAGGCCAGCAAAACAGCCCAAGAATAACCACAGTAAC
TGGAACTCTTGCACTACCACTCATGACCACATAATTACAGTCCCAAGGGCTTCCTCTTCT
GCCTCCTCACACCTAATTTCTTTTGACAACTCCAACTCATCAGCATATGGTTCTCTTGAT
TGCACTACTACTGTGAAGCCAAAGAATGAGGTCCTGGGTTCTGGTGGAAAATTGAATACA
ATTCCAACTATGATTTCACAAGGTAATTCCTATGACCCCCAAACTTGTTCACCAAACCGT
GCATATGGCCAAGGGATCAAGAGGGCTGCTACTGTCACTCGAAGTCCCTTACATGCTCAA
GATCACGTTCTAGCTGAGCGAAAGCGCCGAGAAAAGCTCAGCCAGAGGTTCATTGCTCTA
TCAGCCCTAGTTCCAGGTCTAAAGAAGATGGACAAGGCTTCAGTGCTTGGAGATGCCATA
AAATATGTGAAACAGCTGCAAGAACGTATGAAGATACTAGAGGAACAAGCAGCAAAGAAA
ACCGTGGAGTCAGTGGTGTTTGTGAAGAGAACTCAGTACTCTGCGGATGATGATATCTCC
TCATCCGATGAGAACTTCGACAGCTGCTCCGATCAACCACTCCCTGAAATCGAAGCTAGG
GTTTCAGACAAAGGGGTTCTCATACGAATCCACTGTGAGAAAAAGAGAGGGTGTCTGGCA
AACATACTAAGCGAAATAGAGAAGCTTGATCTCACCATTCTTAATAGCAGCGTCTTGCCC
TTTGGCAGTTCAACTCTTGATATCACTGTCGTTTCTCAGATGGACGTTGAGTACAGCATG
ACAGTGAAGGAGCTTGTAAGAAAGCTAAGACAAGCTTTGCTCAAGTTGGTCTGA
>Rbe006704 [organism=Rosa persica] bHLH gene, complete cds
ATGGACGTATCATCAGCAAAATGGTTTTCGGATTTGGGAATGGATGATTACAACTTCATT
CATGAAGGGTTTACAGCACAGGACATAGCAACTGCACTTGGGGGAAATTTCAAACAATCC
TTCTCCAATGAGAGTTATTCCTCTTACCCAACTTTGACTACCCAAAAATCCCCCACCACC
ACATTAAGTGGTGGTTCATCTATCAATGAGACTAATTCTCAGACGAGCTTTGAGAGACCA
GCCAAACTGGTCAAGACCAACAGCTGGAACTCTGCCATTACAGAACATGTTTCACCAAAG
CCTTCTTGTAATTCTTCTTCCTCCCACATTCTTTCTTTCAAGAACACGAATTTGAATTCT
TCACCACCTTCCAAGCCTCATCAACAGTTCTCTAATGGTTTTGACACTACCCTGAAGCCA
AAGGATGAGGCACCATCCGAAATATGTATGCAGTTTGAGAACCAAGGCTATGGGACTAAT
AAGAGGCCTTACTCAATGACTAGAACACCTTCGCATGCTCAAGACCACATAATGGCTGAG
AGGAAGAGAAGAGAAAAGCTCAGTCAGAGATTCATTGCTCTTTCTGCCATTGTTCCTGGA
CTAAAAAAGATGGACAAAGCTTCTGTTCTTGGAGATGCAATCAAGTATGTGAAACAGCTC
CAAGAAAGTGTCAAAGTTCTTGAGGAACAAACCAAGAAGAGAACCGTGGAATCCGTGGTG
TTTGTGAAGAAGTCTCAGCTGGTCTCTTCTGATGATGACACTTCTTCATGCGATGAGAAC
TTTGATGGTCGCAGCTCTGATGAATCACTCCCGCAAATTGAAGCAAGAGTTTCAGAGAAG
GATGTATTGATTCGAATTCACTGCGAGAACCAGAAAGGATATGTGGTGAAAATTCTAAGC
GAAATAGAAAAGCTTCAACTATTTGTGGTTAATAGCAGTGTCTTGCCATTTGGAAAGTCC
ACTCTAGACATAACCATTATTGCTCAGATGGATGATGAATGCAACATGACGGTGACGGAT
CTTGCCAAAAGCTTGAGAGTGGCTCTATTGAAGTTCATGTAA
>Rbe006721 [organism=Rosa persica] bHLH gene, complete cds
ATGGAGCTTACTCAACATGGATTCTTGGAGGAGCTACTAGCTCCAATTAGAAGAGAGAGT
TGGGACACATACTCTTCTGGGTTTAATGAGTTCTTTCCTATGAATAATGGGTGGATCTTT
GATTCCAATTTTGAAGATAACCCAGTTCTAGTTTCCTCATCAAACCCTGAATTTGGTGTT
TTCTCTACCCAAACTGAGCCAACCTTTGAATGTCCATTACTCACTGAGCAACAAGCCTCA
TCCTTCCCTTTTGTTGATGGAGGTGGGGTGCTCACAGTCCCAGCTGAGATTGATTCCTCA
TACACAAACAACAATGACAGTAATACCCCTCCATTCCCACCCCAAGATCAAGACTACCCT
TCAATGGTGGAGGATGAGGAGTTTGGAAATTTCCTTGGGAGTGAAAACCAGAGCAGCTGT
TTGGAGTGGGAAGAGAGCAAGAACAGTACTTGCAAAGTTGAGACAGAGCAACAAGGCACT
ACTATCACTACAGATCATGGTGACATGCCTGTGGCTTTCAATATGGGATTGTGTGGTGGA
AAGAGAAGCTGCAGCAGCAAGTCTAAGAAGTTAGAAGGGCAGCCTTCAAAGAACCTAATG
GCAGAGAGAAGAAGAAGGAAGCGCTTGAATGACCGCCTTTCTATGCTCAGATCAATAGTC
CCCAAGATTAGCAAGATGGACAGAACATCTATACTTGGTGACACAATAGACTACATGAAA
GAGCTTTTGGAAAGAATCAGTAAGTTGCAAGAAGAGAAAACTGAAGAGGGTACAAATCAG
TTCAGCTTAATAGGCATCAACAAGGACCTAAACCCAAGTGAGGTCTTGGTGAGAAATTCC
CCCAAGTTTGATGTGGAGAGGAGAGACATGGACACCAGAATAGACATCTGCTGTGCAGCC
AAGCCAGGATTGCTGCTTTCAACAGTGAGCACTATAGAAGCACTTGGCCTTGAGATTCAG
CAGTGTGTTATAAGCTGCTTCAATGATTTTTCATTGCAAGCTTCATGTTCAGAGGGAGCA
GAGCAGAGAACAATGATCAATTCTGAGGAAATAAAGCAAGCATTGTTCAGAAATGCAGGG
TATGGAGGGAGATGCTTGTAG
>Rbe006811 [organism=Rosa persica] bHLH gene, complete cds
ATGCAGATGCGTTCCGCCCCAAGCTATATTTCCAAGCAAATTGGCTTTCCTCAACGCTAT
GGTATAGATCCAGTGAATAGCAACTACAGCAAAAACTTCTGTAGACCAAAATCAACAGCA
GAAGCTAAAGTACTTGCCGCCAAGAAACACAGTGAGTCAGAGAGAAGACGAAGGATGCGA
ATCAATAGTCAATATGCAGCTCTTCGTAAAATCCTCCCAAACTTGATCAAAATGGACAAG
GCTTCTGTGCTCGCAGAGACCGTCCGACAAGTAAGGGAGCTTAAGAAGGTGGTAGCAGAT
ACTGAAGCAGCATGTCGTGGCAGTGGCAGTGAGTGTGTTATTCCCAGCGGGGTTAACAAG
TTGAGTTTGCAGAAGTGTGAAGGCCAGCAAGAAGGGCTTGTGAAAACAACATTTAGCTGC
GAGGATAGGCCAGGGCTGATATCGGACATGATTAGGGAACTGAGGTCAGGGAAAGGGAGG
GTGGTGAGGGCGGAGATGGTGACAGTAGGTGGGAGGACAAAGAGTGTGTTGTGGGTGAAA
GGGTTGGGTGCTGGAAGTGAAGGGATAGTGTGCCTTAAGAAGGCATTACATAAGGTGATT
ATTGACAGGCCAAGCATTATTCAGAAGCTGCATCTCCCTAAGTGA
>Rbe006856 [organism=Rosa persica] bHLH gene, complete cds
ATGCGGAGTGTCAACACTGGCAACTCTAATTCCACGCCTGAAACCTGCACTGGCAACTTC
AACTTCAACAATTCTTTCTCTAGCCCGATGGCCACCACAGGCCGGAGAAAGAGGCGGCGC
ACGAGAAACATCAAGAACAAGGAAGAGGTGGAGACTCAGAGGATCACCCACATTGCTGTT
GAACGCAATCGGAGGAAGCTCATGAATGACTATCTGGCCGCACTGCGCTCTATGATGCCT
GCTTCCTATGCCCAAAGGGGTGACCAAGCATCAATCATAGGAGGAGCCATAAATTTTGTG
AAGGAGCTTGAGCAACTTCTGCACTCTTTAGAAGCCAGTAGAAGAACCAAACAATCATAC
TTGGATTTGGCCTCCATATCCTCCAACTTCTTTACCTTCCCTCAGTACTCGACCTGTTCG
AGTACTAACACCCACGGCCATGGCCATAACGAGTACATGAACAACAACTTGGTGCATCCC
CACGAAATAATGGGGGAGAAGCGGTCGGGGGCAATTGCAGATGTGGAAGTAACAATGGTA
GAAAGTCATGCGAACATTAAAGTGCTTTTGAAAAGACACCCAAGACAGCTCTTAAAGATG
GTGGTTGGGTTGCACTCTCTGCGTCTTATGATCCTTCACCTTAATGTCACAACTATGGAT
AGCATGATCCTCTACTCTTTCAGCGTCAAGGTTGAAGATAATTCTCGGTTGACCACAATG
AATGACATTGCAGCTGATGTGTATGAAATGGTGGGAAGGATTCAAGAAGAGGCCCAGTTT
TTACCTCATCAACACTCATCTATTAATTTGCTTAAGTAG
>Rbe007282 [organism=Rosa persica] bHLH gene, complete cds
ATGGAAGATCCCATCCAGCTCCACCACCATCATCATCACCAAATTTCGTACGATTCAGTT
TGGCCGAACTTCCCTCTCCAACTACATCATCAAGTGCCATCGTCATCCGGTACTCACCTT
CATTATGATCAATTTGGTCATCATGATCAACTAGTTCTACCTGGGAACTATAGTAACTTT
GTGGATCAAGAAGATATTCAACATGAAGAGGAGCCGGAAGAGGAAGAGGATCTGGGAGCT
ATGAAGGAAATGATGTACAAGATCGCCGCGATGCAACCAGTGGACATTGATCCTGCCACA
ATCCGAAAGCCGAAAAGGAGGAACGTCCGAATCAGTGACGACCCGCAGAGCGTGGCTGCG
CGTCACCGGCGGGAGAGGATAAGCGAGAAGATCCGGATCCTGCAAAGACTTGTTCCCGGG
GGAACGAAAATGGACACTGCTTCCATGTTAGACGAAGCCATTCGCTATGTCAAGTTCTTG
AAGAGGCAAATCCGCTTGCTACAACAATCGAGTCACCATCATCCTCACCAGCAATGCATT
AATGTTAACGCTGGAGTACTTGGTACACCTAGTGCAAGTACCGCTGCAGCCTTAGCTGGT
GGTGGAGGGGCATTGGATTGGCTGCCACCGCCTATTCCTGGTTCTGCCACATCCTCTTCC
ACGGACACTCCGACAACCAGACCAGCTCTTGGATTCACAGCTTTTGGAGGTAGCCGGGGA
GATATTGCAGCTTTGAGCTTCAATCATGAGGTACTTAGTGATTAA
>Rbe007602 [organism=Rosa persica] bHLH gene, complete cds
ATGGGAATTTTGGTGCTTAATTTGCAGCCCGACGTCAGACAAGTAATGGATAATACTCGA
GCAACAACATCAGGAACCAAAGTAGAACGGAGGGTTATTGAGAAGAACAGGAGAAACCAC
ATGAAAATCCTCTACTCCCACCTCAACTCTCTCCTCCCAAACCAAACTTCCAAGGAACCT
CTGAGTCTGCCTGAACAAATAGATGAGGCAATTAACTACATCAAAACCCTGGAGTCGAAT
CTGCAGAAATCCACGCAGAAAAGGGACAACCTAAAGTTTGGCAGGAAAAGATCATATGAA
TTATGCAGCGGCACCTTTGAGACCAGATCAGCTACCCCCGCAAAATCGCCCCAAATTCAA
ATCCATGAGAATGGTTCCACCCTAGAGGTTGTTTTGAGTACTGGCCTACACAATCAGTTC
ATCTTCTACGATATCATTCGCATACTTGACCAAGAACAAGCAGATGTTGTACATGCTAGC
TTTTCAGCTTCGGGAGACTCTATACTTCACCTAGTCCGTGCAGAGCTGGGCAAGTCGATG
CTTGACTTTGGGGCAGCAAGAATAACTGGGAAGCTGAAAAGAATTGTCAATGGATCCGCA
AGCGATGAAGAACTACAGCATGATGATCAAGACTACTTTTGGGACTTCCAAATCCATCCT
CAGATGTGGGATTTCTGA
>Rbe008185 [organism=Rosa persica] bHLH gene, complete cds
ATGGACACCGCCACCATGCTTGAGGCGGCTCACCGCTACGTTCGATTCCTCCAACCTCAG
GTCGCGGCCCTCCATGCCATGCCCATCGTCGCCTCTGACTCCGCCGACTCCCTGCCCGTC
CTGAAACGCAGCGTCGGCGGCACCGGTGATGTGGAGGTGCTGTCCAGGCTGAGCCAGAGC
CAGCTGTTGCAGGTGGCGGTGAACTCGCCGGTGGTGTAA
>Rbe008304 [organism=Rosa persica] bHLH gene, complete cds
ATGAGGGGCGGATTGTCCGGAGAAGATCAAGACAACTTTGGAAGTTTGAATCATTTTCCA
CCTAAAAGGTTGGAGAATTGGGAGGATCATCAGCAGCAAATATTGATTCCACAGTCGTAT
CCAAGGGTTAATCCTGTTGTTGATAGTAATATTATAAAGCAAGAGGTTAATTCCCAGAAC
AACAGCAACTTGTGTGGTGGAGATGGAGGAGAAGAATTTCAGACACCTTATAATAATAGG
CCATCTTGGTCAGCAGCACAAATCAACATGCCAGTTTCATCCCCTAGGTCTTGTATCACT
AGTTTAAGTAGTAATAATATATTGGACTTTTCCTATAACCAGAAGAACCAACATGCAGAT
CACTCATCTGAGTGCAATAGTCCTCCCACCGGCGGAATGTGCAAGAAAGCTAGGGTTCAA
CCATCTTCAAGCCAACCACCATTAAAGGTGAGAAAGGAGAAGCTAGGAGATAGAATAACA
GCCCTTCATCAAATAGTTTCCCCATTTGGAAAGACTGACACTGCTTCTGTCTTGTTAGAA
GCCATTGGGTATATCAGATTCCTTCAGAGTCAAATTGAGGCCCTCAGCTCCCCTTACTTG
GGTAATGCCTCCAAAAACATGAGGAATAATCCCCACTCTGTTCAAGGAGAAAGGAATTGT
GTGTTTCCTGAAGACCCTGGTCAGCTGCTGAATGACAACTGCAGCCTGAAAAGAAAAGGG
GCTCCTAACCAGGATTCTCATCAAGACTATAAGGCAAAGGATTTAAGAAGTAAAGGATTA
TGTTTGGTTCCTGTTTCTTGCACTCAGAATGTTGGGGGTGACATTAACATTGGAGCTGAT
TATTGGGCTCCGGCTTATGGGAGCGGGTTTTAG
>Rbe008431 [organism=Rosa persica] bHLH gene, complete cds
ATGTCCAATAACTCGAGCTCCAGTGTTTTCAATATTCCAATCCAAGATCATCAACTCCAA
CAAGTCCAAGAATCTCACATAATGATGAAGTCAAATGCCCAAAGTCCACCGAGTAATGCT
GAAATGGCTCAGCAACATTTGGGTGGTATAAATTTGGCCGCTGAGCAATTGTCTCAGCCC
CCTTTTATGATCAATAGGACTTATTCAATGAACTCACTGATCAGCAGTGCTTTCATGACT
GATGATCATCATGTCGAGGCTCGCCCAACATCAACGGCAACATGTTCCATTGAGTCTCTG
GATTGCTTGCTCTCTGCTACTAATAGCAACACTGCAGAAGACACTACATCTCTAAATCAA
GATGATGCAATTAATTCTTCGATTTTTCCAGATTGTCGAAGATCAAACTTATGGAACTTC
GGAACAGGCAGTGCTACTACTGCAGTTTCATCCGGGGAGACTGAGACCGCTAACAACACC
TCAAGACCACAAAGAGAAACTCAAAGTTTCAACAAGAGAAGCCGCAACAATGACCAAAGT
GATCCTCTCAAGTTTTATGCAGAAAAATATAGTCAACACTTTGATCTTCTTCAAACAGAT
TCTTCAACTACTACTACAGAAGGTGGTGGGTTTAGGCTCATCTCTGAAAACCCACCAAAG
GCAAAGAAGCTCAAATCCTCATCAGATCAGAAGTCAACTGCTCCAAGCACAACCAACATC
AACTTTCAACAGCCAACTTCATCATCACTATCAGGTTCCTCCACTGATCAAGAACCTGAT
CCAGAGGTCATTGCACAGATGAAGGAGATGATTTACCACGCAGCGGCTTTCAGGCCAGTC
AATTTGGGTGTAGAGATGGTGGAGCGGCCCAAGAGGAAGAATGTGAAGATCTCGTCTGAT
CCACAGACGGTGGCTGCAAGGCAAAGGAGGGAGAGGATCAGTGAGAGAATTAGGGTTTTA
CAGAAGCTGGTTCCTGGTGGAAGCAAGATGGACACTGCTTCTATGCTCGATGAGGCAGCA
AATTACCTCAAGTTCCTCAGGTCACAAGTCAAGGCTTTAGAGAATTTGGGCCAAAAGATC
GATTCCATGAGTAATTGTCTTCCTCCTACCAGCTTTGCTTTCTCTTTCAATCCTTCCTTT
CCCATGCAGACCCACCATGTTCCACTCCACCTTAACCCTAATCATAATATCCATCAACCC
CCAAACTAG
>Rbe008584 [organism=Rosa persica] bHLH gene, complete cds
ATGTCAATATCATTGCTTTTTTCTGGTATTATGATCTTAGGGGTGACACTCATTTCCTTT
GTAATTTACATTGTATTTACAGTAGCATGGCACTTATATGGTAGGCAAATACTATCTGCT
CCAACATTAAGCCAGCAGGAGGACCCAGCCAAGGAGAAGTACTTTAGTTACCAGAAACTG
AAGCCGGATGTGATCACATTCAACTACAAGAAAGAATTGAGTGATGATCCAAATCACGAA
GAAGAGAATTCTGATCAAAATGAATGCGTGGTGTGCTTGAGAGGTTTACAGAATGAGGAA
TTTGTAAGGCAACTTCCAAAATGCAAGCACACATTCCACGCGCCTTGTATAGACATGTGG
CTCTGCTCTCATTCTGATTGCCCCATCTGTCGGACGGTGATTGATCAGTTGCCGGATGAA
GGTGCATTTACACCAGGCCGGAAGTCGGAGACGACGCCGGAACAGCTGCAGAAGATGCTG
CCGTGGGAAAAGAAGATGGACACCACCACCATGCTCGAGGTTACGCACGGCCACGTCCAT
GTCACCTCCAACTCCGTCGGCTCCCTGCATGTCCTAAAACGCGGTGTTGGCGACACCGGT
GATGTGGAGGTGCTATCCAGGCTGAGTAGGAGCCAGCTGTTGCATCTGGCGCTGAACTAG
>Rbe008930 [organism=Rosa persica] bHLH gene, complete cds
ATGGAGATCGAGAATAAATCTCAGACCCAGATACCCAAACCCACATTGAAGAGAAAGCAA
AGAAAAACCCACATGGGCTATGCACTGCATGAATCCCACGCAGCAAGATCAAGCAGCAGC
AGAAGAATCAAAGCAAGAAGAGACAGTCGGTGCATGAAGACTAGTACTACTACTTCTCAG
CAAAACCCAGAAGATGTAAAGGCTCATGGTGGTGAGGAGGAAGCTGCTGATGATAGGGAG
GAGGTAGAGAGGAAGATAGAGGCATTGCAGAGGATTGTGCCCGGAGGTGAGTCACTTGGT
GTGGACAAGCTATTTGAAGAGACTGCTGGGTACATTATGACCTTGCAGGTTCAGCTCAAA
GCCATGAAAGCCCTTGCAAGCTTTTTTGAGGGCTTGGAGAAGGAGAAGAAAAAGTTTGGA
GCTTGA
>Rbe008998 [organism=Rosa persica] bHLH gene, complete cds
ATGAATTCTTGCATTCCTGATTGGAACTTTGAGGGTGATCTCCCTTTAACCAACCAAAAG
AAACCCCCGGGGCCAGATCATGAACTGGTAGAGCTGTTATGGAGAAATGGGCAGGTAGTT
TTGCACAGCCAAACAAATCGAAAACCAGGTCCTAATCCTAATGAGTCGAGGCAAGTTCCG
AAACATGATCAAATAAAGGTTGGTGGGTTCTATGGGAACTCAGGTAATTTGATTCATGAT
GAGGACACAGTCTCCATGATCCAATACCCTCTAGAAGATTCCTTTGATAAGGAGTTTTCC
CATTTCTTTTCCGAACTGCCTTCCTGTGATTCACTTGAGATTGAAAAGCCAATCAAACAA
TTTGGAGAAGAGAAGTTTGTTAAGTTTGATGCTCCTAATGCCACCCATCTTGTTTCCTCT
TCACCCCAACCTAACGTGAAGTCCTCTACCGGTGTGGCATATCCTGAAAATCCGATGCCT
CCTCCAAGATTTCAGATCAGTAATCCAACTGAGAAAAATCAAAATCTTGGAGGCTTGGCG
AAAATAGTTAATTTTTCTCAATTTTCAACACTGGGAAAGGGTGGTGTAGGATCTTCCAGA
AAACAATTAGGAGGGAAAGATCCTGGTAAGTTGAATCAAGCAGAGGTTAGAGAGTGTTCT
ATGATGACTGTTGGATCGAGTTACTCAGGTAGCAACCAAGTTCCTAATGACTTTGACGTG
AGTCGGGCTTCAAGCAATGGTGATGGGACTACTGGTTTTTCTACTGGACCCTTGTACAAC
AATGTTCAAAAGATGATGCCTCTGAGTGAGGGAGGGATGACAGAAACCCTTGATCCAACT
CTTACTTCATCTTCGGGTGGTTCTGGCAGTAGTTTTGGCAGAGGAGGGAAGCAGTCTAAT
GTTGTCAATAGCAACAAAAGAAAGGGTAGAGATGCAGAGGACTCAGAGTGCCAAAGTGAG
GCAGCTGAAATTGAATCAGCTGCGGGAAACAAGCCAGCGCAAAGATCAGGATCATCGAGG
AGGACACGTGCTGCTGAAGTCCATAATCTCTCAGAAAGGAGACGAAGAGATCGGATCAAT
GAGAAAATGAGGGCACTGCAAGAGCTCATACCTCATTCTAACAAGACAGACAAAGCATCA
ATGTTAGATGAGGCAATTGAATACTTGAAGTCTCTTCAGCTGCAACTTCAGGTAATGTGG
ATGGGAGGTGGGATGGCACCGATGNNgtTTCCGGGAGTACAGCACTATATGTCCCGAATG
GGAATGGGAATGGGAATGGGACCGCCGGCCATGCCTTCTATGCACAATCTAATGCAATTA
CCTCGGGTCCCTCTAGTTGATCAGTGCATGACTGTGACTCCACCAACAAACCAGGCAGTA
ATGTGCCAAACACCCGTTCTGAATCCTGTTGATTACCATAACCAGATGCAAAATCCCTCT
ATTCAGGAGCAATACGCACGTCTCATGGGATTCCATCATATGCAGACCATGTCTCAGCCT
ATGAATATGTTCAGATTCGGCTCTCAGCCTCCTCCGCAAAGTCAAATGATGGCACCAACT
GCCATGAACACTGGACCTTTAAGTGGTGGAGCTGCAACTAATGATGCTTTGAGTGGCAAA
TGA
>Rbe009442 [organism=Rosa persica] bHLH gene, complete cds
ATGGAGAAAACAGAGAGAGACAGCTTGATGTCACTGCTCGTCAAGGATCAGGAGAGCAGC
AGCGGTACCACCAAGTCGCCGGAGGAAACTCAGGCCACCTTCACCGGCATGTTCCCCGTC
AACCTCTATTCCATCCTCGCCGCCAACACCACCCAGCTCTTGCTCCCTCTCTCCTTGTTC
GCCGATAACTACTGCAGCCTCACCGCTCCCAAAACCGAACCGCCGCTCTACCACCACCAC
CAGCCACCACAATACGGCGCCGTTCCACCTCAGACGACGTCCATCAACGACTACTACTCC
ATCTTCAACCACCTCCCGGACCTCCTCTCCCTCGACCACTCTCCCTACAAGCGCCCTCGC
CTCCTCGACCACCAAACCCTAGCCTCCTACCAGCTGTACCCGACGCCGGCCGAATCTCTG
CCTGCTCCGGTGGTGGTGCCACGTGGCAGCAGCCTGGCGCGGAAAAGGCGTCAGACGCTG
AGCGACAAGATGCGGTGCCTGCAGAAGCTGCTGCCGTGGGAGAAGAAGATGGACACCGCT
ACCATGCTCGAGGCGGCGCACAGCTACGTCCGCTTCCTCCAGGCTCAGGTCGCCGCCCTG
CGGGCCATGCCCATCGTCGCCTCTGACTCCGCATGCTCCCTCCCCGTCCTGACACGCGGC
GTCGGCGGCGGCACCGGTGACGTGGAGGTGCTGTCCAGGCTGAGCCGGAGCCAGCTGCTG
CAGGTGGCGGTGAACTCGCCGGTGGCGCAGATGAGGATGTCGGATCTCGGGAGGTGTGTG
TTGTCGGTGGAGCAGCTGGCTTTGCTGAACAAGAAGAGCGTCATCAGGTCTGCCATGGTC
TCTGCTTCAGGCCATTACTATCCCGCCACTACCTTCATTGACTCTCCTGCTTCTGCCTCC
ACCACTAATTAA
>Rbe009686 [organism=Rosa persica] bHLH gene, complete cds
ATGGCGAAGGCTTCCAAGGGTAACCATGATGAGTTTGAAGACGATGATGAAGAGAATCAA
GCAGGGAAAGCAGAAGGGCAAGGTAGGGAGAAGAACCGGTCGAAACATTCTGAAACAGAG
CAGAGAAGGAGGAGCAAGATTAATGAGAGATTTCAAAAGTTGAGAGAGATCATACCTGAA
AATGATCAGAAAAGAGATAAGGCTTCTTTCTTGTTAGAGGTTATAGAGTATATACAGTTT
TTACATGAGAAGATAAATTTGTATGAGGGTTCATACCAAGGATGGAATCCAGAGCCAACG
AAGTTGATCCCCTGGAAAAGTCGTAATAGGCCTGGAGAAAATTTTGCAGATCACTCTCAG
GTTGTGAACAACAATTGTTCTGGTCAGGAGAATAATGTTGTTGTCTCCCCTGCCATACTC
ACCAATGCACAAAACTCGGTGGAATCTGACTTGGACTCTGCTGCTGTATACAAAGCCCTA
GATCACATTCGTGGGCTAGCTACTCCATCTGTTCCTAATATGAACCAGCAAAACATCTTT
GACCCTATTGAGAGCATTGGAGCTCCCACACAACCGTTGCAAGAATCTAATTCTGATGCT
GAGAACATGGCTTCTCAATCGCAATACCAATTGTGGCCGGGTATTACAACAACTGTTACA
GACCGTAAACTTAATAGGCAGGACAAAAATAAAACAGTTAGCATCTCAAGTGCCTACTCT
CAAGGGGTATTGAATAATCTGACTCTGTCACTGCGATCCTCTGGTGTGGATTTGTCCCAG
GCCAGCATCAATGTTGAACTTGATGTTGGAAATCGAGCAGATGGTGGCCTGAAATCAATG
GCATCTAGTTCACAGGCTCATCTCAGACAATGCTTGAACAATCAAGTGATGACGCATTCT
CAAGTAAGCAGCTATAACGAGAACTTTGAACAAGCTCATAAGCGGTTCAGAACAGGAGAA
AGCTAG
>Rbe009764 [organism=Rosa persica] bHLH gene, complete cds
ATGAGCTCAACTCCTGGAAACCTCAAGGCAACTCTCGCAGGAAGAAGAAGAAGAAGTCTC
AGGCCGACACGTGGCTGTAGCCCTAGAGCTCGAAGAAGCTTTAACAATGGTGGAGAAGGA
GGAGGACGCAAAGCGTTGAAGTGTTCCAAGGTGGTCTCAGCCAAATTGGAAACCCTGAAA
AACCTCATTCCAAACGGGAAGAGTAGTAGTGCTAGTGCGGTGCAGGCGGACAAGTTGTTC
CAAGACACAGCGGATTATATCGTTCTGTTGCGAACCCAGGTGGTGATTTTGCAGAAACTC
GTTGAGGTTTATGGATCTAGTAGTATTGAGAAAGAAGATAATACTAATGCTGCTGTATTA
TAG
>Rbe010374 [organism=Rosa persica] bHLH gene, complete cds
ATGCTGCCCATGTCCAGCGGCGCCGTTTGGATGAACAGAGAGGGAGAAGACGCAGTTTCT
TCCTGGACCAGCAACCCCCATAACAACAATGAAACAGAGCCCAAAGACCTGACCTTGGCC
AACTTCAAAGCCATTTTAGAAGGTGACTGGTACATGAACAACAACACCGTCCTCAACCAA
GACTACATTAACTGCTTCTCTTCCAACCCCTTTCAAATGGACACCTCCGCTTCTTGCTCT
CCGTCCAGGGCATTTACTCTTTTAAATTCAAATCCCAATCCCAACTCCAAATCCTGCTTC
TCTTCTCTCCCAAACTCTAATCCATTCGATAATAATTTCAATTTGGTCGGCGAAAGTGAG
CTCTTGACCCAGCTTCAGCAGGAGAATGAAGCTTTGATGAACTTGGCAGCTCTTAATCCT
CACTCCCAGGTGGCTGGTACTCCTGCACTCAGTTCCGGCACCGAGTTCCCCTCGAATCAG
CTGCTTCCAGTATCCGGCAACACCGCCGGTGTCTTTAGCAACACCGGCTTCGAAAGCTCC
GGGAGTGCTCTGTTACTGAACAGGGCTGAGGATATGAGTTTCCCTTGTTCCATGGGTGGT
GCACAGCCCACTCTGTATCAGAAGCGAGCTGCACTTCGCCAGAACTCCACTGGCAGCAGC
GGCTGCGATATATTGGGCAACTTGGAGATTTCGGGGCCCAGTTACTCCGGCTTGGGTTTG
GAGGAGAAAAGGAAGAGGAGACATAATGAGAGCGAAATGGAAGACGATATGTCTAGTTTG
AATTTTTATGATTCTGATGGTCAAGCTGAGGAGGAGGAGGAGGAGAATGTGAATAATGCC
ACTGGTGGAGGCTATTCTAATGCCAATAGTAGTGTCACTGATGGAGATTTCAAGGGGAAG
AAGACGGGTTTACCGGCCAAAAACCTCATGGCCGAAAGGCGCCGGAGGAAGAAGCTCAAC
GACAGGCTCTACATGCTTAGGTCTGTAGTACCCAAGATAAGCAAGATGGATAGAGCGTCC
ATACTTGGGGATGCAATTGACTATTTGAGAGAGCTTCTGGGAAGGATTGATGACCTCCAT
AAGGAGCTGGAATCAGCTGCACCTGGCTCTTCGTTGCAACCTTCAACAAACTTTAACCCA
CTGACACCAACTTCACTCACCTATCCCGGCCGTATCAAGGAGGAGCTCCGTCCTAGCTCC
TTGCCAACCCCTAAAAGCCAACAACCTGTTGCAAAGTTCCCTTCTTCTCCTGTGAAACAT
TTATACACTACTGTGGATGTTCAGATAAGGGAAGGACGAGCTCTTAACATCCGCATGTTA
TCTCCACGCAGACCAGGTCTGTTGCTCTCTACTATGAGAGCCTTGGATAACCTTGGGTTA
GACATCCAGCAGGCTGTGATCAGCTGCTTTAATGGATTTTCTCTGGATGTGTTCCGAGCT
GAGCAATCCAGGGAAAGCCATCTCTTGCCTGAGCAAATTAGAGCGGTACTCTTGAAATCA
GCTGGATTTGATGGTATGATGTAA
>Rbe010573 [organism=Rosa persica] bHLH gene, complete cds
ATGCAGACTCTCATGGATCAGCTGAAACCCGAAGCCTTCATCCAAACCCCCCCAAACCCC
TTTCCTTCCTCCACCGAATTTCCTCAACCCTCCTTTGATTCCCTCATCCCCTCCAATCGC
TCCATACCCAATTCAAGCCGAATGCCTGAAGGGGAAGTTAAGGATGGTCTAGCTGCTAGG
AAGATGCAAAAGGCGGACCGGGAGAAATTAAGGAGGGATCGACTGAATGAGCATTTTATG
GAGTTGGGAAATGTCTTAGATCCAGACAGACCCAAAAATGACAAGGCAACCATTCTAGCT
GATACAATTCAAGTGCTAAAGGATTTGTCATCCGAAGTAGACAAACTTAAAACTGAGTGC
ACTTCGTTAACAGAAGAGTCTCGTGAGTTGACAAATGAGAAGAACGAGTTGAGAGAAGAG
AAGGCATCTCTTAAAGCTGACATTGAGAACCTTAACGCTCAGTACCAGCAGAGACTCAGG
GCCATGTTCCCTTGGGGTGCTGTGGATCACTCGGTTGTAATGGCCCCACCTTCATATCCA
TTTCCTATGCCAATGCCAATGCCTCCAGGGTCAATTCCCATGCATCCACATATGCAGCCA
TACCCTTATTTCGGAAATCAAAATCCCGGGGTCATTCCTAACCCCTGTTCAACTTTTGTT
CCATATATCACCCCTAATACTCTGGTTGAACAGCAGCCCACCCCGTATGTATCTCCAGTT
GTGCATCCAGCAACTCAGTCTCATGTTTCAGTCAAACAAGATTCCAGAAACAAATCATCT
GGGACAAGTAGAATTGACAAAAGTGAAGATTCAAACGATGTCACGACAGAACTAGAATTG
AAGACACCTGGGTCAACAGCTGATCAGGATTTATCACCAGTACAAAGAAAATCCCAGAAG
TCAGCAAGGAAAGAACTTAAGGTTACGGAAGGGACTTCTTCAAGTAGATGTTCGTCTTCT
CATAGTGCACAGGGTAGCTCATCTAACAGTGTAGTTGGTGGCAGAAAGGATGATGACTGA
>Rbe010620 [organism=Rosa persica] bHLH gene, complete cds
ATGGAGGATCCCTTCTTCTTCAACCAGTGGCACATGAACTCTCTCGATGAGCTCAGCATG
CTACCATTAACAGCTGCCTTTGGAGAGAATTTGCAACAGTCTCACTGTCACCCGATTTTT
AACCCTAAATCTTCTACCAATACTTCTCTGAGTTCCATTGATAGACCCATGAAACAGCTC
AAACCCAACAACTGGAGTCCATCGAACCACCAGTTTGCTTCCTTGCCAAACCTTCTCTCC
TTTGTCAATTCATACAACACAAACCAAGTGGGGGTTGTTAAGCCTAAGGAGGAGACGGCA
GTATGTTCAAAGAACATCAACCATTTCCCTTCTGATATATTGGTTTCTGAAGGTTCATTT
GGCAACCAAAACTCTTCATTGAAGACCAGTCAGGGAACAAACAGGATCAGCAAAAACACT
AGGCTTTCGCAAACTCAAGATCACATAATTGCAGAAAGGAAGCGGCGAGAGAAGCTTAGT
CAACGGTTCATTGCTTTATCTGCAATGGTTCCTGGCCTAAAAAAGACGGACAAGGCTTCT
GTTCTAGGAGATTCTATCAAGTACATCAAGCAACTACAGGAGAAGGTAAAGACACTTGAG
GAGCAGACGAGAGTGAAAAAAATGGAATCAGTCGTCTCTGTGAAAAGATCACAGCTCATT
GCAAATGGTGATAACTCTTCTTCGGACGATAACAACAGTGTTTCATTTGAGGAGACACTG
CCAGAAATTGAAGCAAGATTCTGTGACAACAATGTCCTGATAAGAGTTCACTGTGAGAAA
AGAAAAGGAATTGTTGAAAAAACAATTGCTGAGGTTGAGAAGCTGCAACTAAAATTGATC
AATAGCAGTGTCATGACATTTGGTAGTTCTGTTCTTGATGTAACCATTGTTGCTCAGATG
GACGTGGAATTCTGTCTCCCAGTGAAGGATGTCGTCAAGAATCTACGCTCAGCTTTCGAT
TTGTTCATGTGA
>Rbe010806 [organism=Rosa persica] bHLH gene, complete cds
ATGGAAGCTCTAGCATTTATAGAGTTCGAGGACGAAGATTTGATCATGTCCCAGTTGCTT
GTTAATTATTGTTCTGTCACAAATGACCTGAATCATCAGGCTTCTGGCTCTCAAATCCCA
TTTGCAAATTGTCCTAGCAGCCATGAATGTTCAGCATCAACGAGCATGGAAGGCATTGCT
AATCTTTATTCTCGCAGAATTATGGCAACAAATTACCATAACCCTGAACCTTTTCATCCC
TGGGATGCCAGAAGTACCACCAACTTTTTTCTCAGTCAAAGTGAAGAAAATGCAGGCATG
GACCCAGTAATGAGAACTTGCAACGTGGAAGATCATGAAGTCGTGTCTGAGAATTCTAAG
AAAAGGTCTTGCAGTACTTCTGTAGATCATGTCCAGAAGAACAAGAGGAATGTGAAGTCA
AAGAAGACTGATCAACAGCCGGTCTCAACTAGAAACATTGCAGATAGTTGCAGCTCAGGG
AATGATGAACCCATGAATGCTAATACTCACCAGGATTTGAGTCCAAAAGCAAGAACCAGT
AGGGGATTAGCAACTGATGCACAAAGCACATATGCAAGGAAAAGAAGGGATAAAATAAAC
GCAAGGCTGAGAATTCTGCAGAATCTTGTACCTAATGGAACAAAGGTTGATATCAGCACA
ATGCTTGAGGATGCTGTTGAGTATGTGAAGTTCTTAGAGCTTCAAATCAAGCTTTTAAGC
TCTGATGAGCTGTGGATGTACGCTCCTGTCGTCAACAACGGAATAGGCATTGGAATTCAT
GACTTGCTCAACTCTTGA
>Rbe010808 [organism=Rosa persica] bHLH gene, complete cds
ATGGAGTATGTTGGAGTTGTTTCGGAAGGAGAATGGAGCTCATTGAGTGGGATGTACACT
GCTGAGGAAGCTGATTTCATGGCCCAGTTGCTTGAAAACTGTCCGCTTTCAAGCATGCCA
GGTATGGAAGTCCCAGCTGCTTTCTGGCAAGGCAATGAAGAGTCAACATTGCACATGTCA
GGCTACTATGAAGATTCACATTGTTCTTTAGAAACTACTAATTCTAATTTCATCGCTTCA
AGCAACGAAAGCTACTACTTGAGTGATTCTCACCAAATGTTGGCAATAAACAACAATAGA
AATAGCTCTATGTCGATTGATTTTGGTATCGGGGATGTGAAAACCATCAATTCCTATCTC
ATTGAAGGAGATGAACGTGATAAATGCTCAGACCGAGAAACAAGTAAAGGCAACATCGAA
GAGTCTGGTGGGAGCAGGCCTGAAGCTGTAAATCTTGAGAAGAGGAGATCTCAAAGTAGC
CTCTCCAAGATTAACTCCATGAAAAGATCTCAAAGTTCAGACAATGTTCAAATGAATAAG
AGGAGCATGAAGGCAAAGAAGAGCCTGCGCATTACAACTGGCAACAATGAAGATGGTAAT
GCAGGCCCCAATAGACAGAGTTCAAGTCGTTGCTGCTCAGAAGATGACTACATTGTTTGT
GAGGTGAGTGGAGGGTTTAGTCCAACTTCAAGCTTGAGTCCAAAGGAGGCTGCAGTTCCT
GACTTGAATGGAAAATCGAGAGCACGAAGGGGGTCAGCCAGTGATCCGCAAAGCCTCTAT
GCAAGGAAAAGAAGAGAGAAAATAAATGAGAGGCTGAGAGTTCTGCAGACCCTTGTCCCC
AATGGAACAAAGGTTGATATTAGCACCATGCTTGAGGAAGCTGTCCATTATGTGAAGTTC
TTACAACTCCAAATTAAGCTGTTAAGTTCTGATGACATGTGGATGTATGCTCCCATCTGT
TATAATGGAATGGACCTCGGACTTGATCGGAAACTTCCTACACCAAGCCAGCCTTAG
>Rbe010899 [organism=Rosa persica] bHLH gene, complete cds
ATGGCTGAAAAGGAGGGTTTTGAGGTGGACCAGCTTGGGGTCATAGAAGGGACGAGCTTC
TCCCAGCTACTCTACGAAGTCGAGCATGATGTGGTGGGTCTTTGTGTAGATGATCATCAA
TCCAAAATCTTCAACTACAACACAAACAGCTGTTCCTCGCTTTATTCCTCTGCCGACCTT
AAAACCCCCAAAATGCTCTGTTTCGGGGACTTTCAGAACAAGGATAGGGACAACCACCAC
CTCGGGGAAATTGGGTTTCCAGAGATTTCGATTTCCCGGCCGCCGGCTCAGAAATCAGCG
CTCACATGCAGCGATTCCTCCTCTGTTTCTTCCACCAGCACCACAGCGGCCATTTCTTCC
TCCAAGTGTAATAGTAATAAGAAGCGAAACGGGGTGGCGCAAGAACAAGTTCAATGCGCA
AGCACCACCACTCAGGCCGGTCAGAGAAGCTCTAAGAAGCCGAAAACGGACAAGCCCGCT
GCCGGAAAGAGGAGAGAGAAGCTGGGAGAAAGAATCTCAGCACTGCAGCAACTCGTTTCA
CCCTTTGGAAAGACAGACACAGCCTCAGTGCTTCATGAAGCGATGGGATACATCAGGTTC
CTGCAGGACCAGGTTCAGGTTCTGTGCTCGCCATACCTGCAACGCTTGCATTCATTACCT
GAGGGAGGAGGAGATGGGGCAGAGAAGAAGGATGAAGAAGGGAGGAGTAATGACCTGAGA
AGCCGCGGACTGTGTTTGGTGCCGATGGAGTACACCGCACACGTGGCGAACAACAACGGT
GCCGATTTCTGGTCACCGGCTACAATGGCGAACCACAACAACAACCACAATGTGTCATCG
TCGACCGGCTATTGA
>Rbe011016 [organism=Rosa persica] bHLH gene, complete cds
ATGTCTGAAAGACAAGCAGGAGCAGGAGGGTCTGATGGAGTTTTGTGGGAAAACCAGTCA
TGGGTTAATTTGTCCAATTCTACTGACAATTTTTTGTTGAACTCCAATTCCGAGAATTCA
GCTGGTGGTGGCGATGAGGGGGAGGATAAATTAGGGGAGAAGGAGAAAGAAATGATGGAG
AGAGATGATCAAGTGCAACCAGAATTAGAGCTGGTGGCTACTCCGGGTAGGAAGACTCTG
GTTAAGAAGCGAGGTGGTCGAGGTGGTGGCACCGCTAGCCGTGTCAAGAAGCATAACGGG
AAGGCCACCAAGGGAAAGGGGGAAGGGAGTAGTGATGAGGTGGTGAAAGAAGGAAAAGGG
AGGGGCGGTGATTCTGAGGATGATCATGAGCTGCATATATACACTGAGAGAGAAAGGAGG
AAGAAGATGAGGAACATGTTTGCCAACCTTCATGCTTTGCTTCCTCAACTTCCTTCTAAG
GCTGACAAATCCACAATCGTTGATGAGGCAGTCAGCTACATAAAAAGGCTTGAGATCACT
CTACAATCCCTACAACAACAAAAGAGGGAGAGGATGCGAAGTCTCCCAAGTAGCAGTATG
GTCAATTACAATCACTCATCAGTACTTATGAACTCACAAAATGTAGCCCATGACTCAAGA
GACGCCTTCCTAGCTTCCCATGCTTCTTCCAGTAACTTGGCCGCTGCTTCTACTACTACT
GCAAATGGATTCAACATCAATCCTGATTTCAATCCGTTGAACCATTCACTCTCAACCAAC
TCACTTTCTACCGAACCTATAGTGTTTGAAACCTGGACCTCATCCAATGTCGTGTTGAAC
ATGTGCAGAGATGAAGCACAAATTGGTGTGTGCACCCCAAAGAAGCCAGGTGTCTTTACC
CAGATTTGCTTCATTTTGGAGAAGTACAAGATTGTAGTGGTAACAGCTCATATTAACTCA
GACTCACATCGCAGCATGTACATGATTCAGGCACAGCCAAGCAGAGCTCCTGATAATCAG
TTTCTGGAGATGTTTCCAGCAGTGGAAATATTCAAGCAAGCTGTGAGTGAGATAAATGTG
TGGATCGTCTCCACTTATTAA
>Rbe011416 [organism=Rosa persica] bHLH gene, complete cds
ATGAACAGAGCGCTGCCGGAGATGTTGAACTGCATGAACGCGCCGGGAGGCCTCGTCGCC
GGAAACTGTACGGATATGACGGTGCTGGACAGACAGAGGTCTCGGATGAGGTGGCAGCAT
GACCAGTTCCAGCAGCCGCAGCAGCACCACCTGGGCTACTTTGGCGGGAACGAGCTCAAT
GGGGTGTTCAATCACGTGCCAATTCAGGCGAGCCAGGTTCAGAGTTTCCAGGGGTTGATC
GGGCTCAGCGGCGACTCGGGGATGGGGCAGGCGGTGAAACCCGACCCGAGTTCGGAAAAT
GGGTGGACCGAATTGGGTTATGGGTCTTGTGGGTTTGAGATGAATAATATTTCCAGGACT
CTCAGCTGCCCGCCCAAAGTTGCCGCCGAGACTAAGAGCAACAACGCCGTCGCACCCAGC
AAGATTAGCTCGCCGGCCGGCAAGGAAAGCTTTAAGAAGAGGAAAGCCGATAAGGCACAA
AACAATAAGGCTGTAGCAGAAGATGATTCCTCGGACAAAAGAATGAAAGGGTGTGCAGAG
GAGGGTGACTCCAAGATCACAGAACAAAATAGCACCAAGAACAACGACAGGGAATCTTCT
GCTGATACTTCAAAAGAGAATTCAAAAGCTTCCGAGGTTCAAAAGCCGGATTACATTCAT
GTCCGGGCACGCCGAGGTCAGGCCACTGATAGCCACAGCTTGGCTGAGAGAGTGAGGAGG
GAAAAAATTAGTGAAAGAATGAAGTATCTGCAAGATTTAGTACCAGGGTGCAACAAGATC
ACCGGCAAGGCTGGTATGCTAGACGAAATCATCAATTATGTTCAATCCCTTCAACGACAA
GTAGAGTTCCTGTCTATGAAACTAGCTGCTGTTAATCCAAGGCTTGATTTCAACATCGAC
GACTTGTTTACAAAAGAGATGTTTCCTGCAAACATGGCCAATTTTCCGACAATTGGAATG
TCATCAGAAATGACTAGTTCTGCATATCTTCAGTTTAATCACATACAGCAATTGCTTCAA
TGTTCGGGATTGGAGAGTGGGATAACTTCCCCTGATTCAGCGCTGCTTCGAAGAAGCATC
AGCACTCCTATATCAATCCCTGAAACATTTGTTGACACATCTTGCTTCACGCAAGTCCAA
CCTCCTACAACTTGGGATGCCGATATCCAAAACCTTTTCAATGTGGAATTTCATCAAGGA
AGAACTGCACAATTTCCGTCTCAACCATTTTCAGGTTCCATTGAAGCTAGCAATTTAAAG
ATGGAGATGTGA
>Rbe011622 [organism=Rosa persica] bHLH gene, complete cds
ATGGGTGAGAAGCTTTGGGTGAATGAGGAAGAAAAGGCCTCCGGGACAATTGGGAGTGCA
GCAGGGAATGTCCCATCTTGTCCAAGGGTCCAGTTGGGATTACGCTGTCTTCTGGCAGGT
TGTGGGATCTTCTGGCAGGTTGTGGGATTGAAATCTTGTGGAGCTGCCTTGATTTGGGGT
GATGGACGTTGCAGAGACACCAAGGGTGGTGGGGTTGGAGACGAGAGTTCTAGTAGAGAT
AGCAACCTGGATGGAGTGCAGAAGAAGAATGTGGAGGTTGAGTGGGTGCTTGGGAAGCTC
CACTCATGTTTCAGTGGTTCGGGTGAGGATAACTATGCGAGGAGGTTGGACTGGTTGTCA
GATGTGGAAATGTTTTACCTGACTTCAATGTACTTTAAATTTCAACTTGATTCACTGTAT
GGTCCTGGGGAGTCGTACAAGTCGTGTAAATCAATTTGGGTTTCAAATGTTGCTAGTTGC
TTACATCATTACCAGTCGAGATCATTTTTGGCTAGATTGGCAGGGTTCCAAACAGTGGTG
TTTGTATCTATGAAATCAGGAGTTGTGGAACTTGGTTCAGTCAAATCAATTCCGGAAGAA
CAGAATATTGTGGATGTGGTCAGAAGTGTATTTGGGGAATCTAGCTCTGTTCAAGCAAAG
GTATATCCAAAGATTTTTGGACATGAGCTAAGTCTCGGTGGTCCAAAATCACAACCGATT
AATATTGCCTTTTGCCGAAAGGTAGAGACTGACTCTTCATTTCCTTCAGAATCTTTTGAC
TTACAAGCAATAGGCACTTCAAACGGATGTCGAACTGAGGATAATGAAGTTAAACTGTTT
CCGCACTTGAGCCAAATTGTGTCTGGGAATTTCAGTTCTATAGCTGGCGTTTCAAGTTCA
CAGCCGCCTAAAGTCGAGTCATCGGTACAAATTGATGGAAGGAAACCTAGAAAGAGAGGG
AGAAAGCCTGCCAATGGAAGAGAAGAACCATTGAATCATGATTCATGTGGAAGCAGAACG
GCAGAGGCGTGA
>Rbe011770 [organism=Rosa persica] bHLH gene, complete cds
ATGTTGGCTTTATCTCCTCCTCTATTTTCAACAACTGGATGGCCCTTGGAGGATCATCCC
ATAAGTCATGACCATAACTATTTCTCAGCAGAATCATCGCTTCTTCATTTCCCTACAACT
CTGCAGCCACAGTTTGATCAGCTTGATCACTCCACGCCATCCACCGCAATCAGCGGCGAG
GGCAACAGTTCTTCAATGGCTAAGAAGCTTAACCACAATGCTAGTGAGCGTGACCGCCGC
AAGAAGATCAACAGCTTGTACTCATCACTGCGTTCTCTCGTTCCCGCAGATCATGCGAAA
AGATTAAGCATTCCAGCCACAGTTTCGCGGGTGCTGAAATACATTCCAGAGCTCCAGCAG
CAAGTGGAAGGACTAATTCTGAAAAGAGATGAGCTTTTGTCGAAAATTTCTAAGCAAGAA
AATGTAATATTACAAGAGCAAAAGCAAGTAAAAAGCACAGCTCGGAAGAGTCGGAGCTCA
TTATCTGCTGTTTCAACAACTCGTCTTAGTGATAGTGAAGTTGCCATTCAAATATCCACA
ATTAATTCCACCCACAATTTCATATCTCGGATTTTGCAAAGTCTGGAGGAGGATGGGCTT
GAAATACTGAATGCTTCTTCTTTTGAGTCCTCTGGAGGGAGGGTCTTCTATAATTTACAT
CTGCAGGTAGATATGTTCCATAGGTTGGAATGTGAGAATTTAAGCGAGAAGCTCATGTCC
TCCTCTATGCATAAGAAAAAGTAA
>Rbe012246 [organism=Rosa persica] bHLH gene, complete cds
ATGGATAAGGCTTCGATTCTCAAGGATGCGATTGATTTTGTCAAGGACTTGCAGAGACAA
GTGAAAGAACTCCAAGATGTGCTTGAACATAATTCAAATGAAGAAGGAGGAGCTAAGAGA
AATTTTAATAGTATCTCTAGAAATCACAACAATTACCAGTCAGAAGGTCTGAATCAACAT
GGAATTTCCATGACAAATAAACCAAAAAGTGACAACCCTCAAAATGGCTTTCGTGACTCG
GATCATAATACTAATGAGAAGGGACAACAGCAGATGGAGCCACAAGTGGGAGTAACTCAG
TTAGACGGCAACGAGTTCTTTGTGACAGTGTTCTGTGAGCAGAAGCCAGAAGGGTTTGTG
AGACTGATGGAGGCATTGGATAGTTTAGGCTTGGAAGTGACTAATGCAAACGTTACTAGC
TTCAGAAGCCTTGTCTCTAATGTGTTTAAAGTAGAGAAAAGGGACAGTGAAATACTGCAA
GCTGATGAAGTGAGGGACTCTTTGCTGGAGATAACGCAGAATCCCTCGAAAGGGTACTGG
CCTGAGATGGCGAAAACATCTGGGAATGATGGTGCTTTGGACTATGATCATGATAAGCAT
CACTACCACCATCACCTCCACAACTACCATAGCCCTCCATATCATGTTCGACATCTTTAT
AATTGA
>Rbe012247 [organism=Rosa persica] bHLH gene, complete cds
ATGGATCTCTACCTTTGTTTTTTCTGCTGTGCTTTTGTTGCTTCTTCCATCCTCGTCTTG
TTTTTCTTACTAAGTTGTTCAGTACTACCCAAAATCTCGAGAGCAGGACAAACTACTCAT
ATCATCAGCTGCAAGCTAGGTGTCATGAACAATATCATCATGTCAAATCTCATACCGAGG
CTTAGACCCCTTGTGGGTTTGAAAGGATGGGATTTTTGTGTTGTCTGGAAACTTAGTGAA
GACCAAAGGTTTGTTGAGTGGATGGATTGTTGCTGTTCCGGGACTGAAATTACTCAAGAT
GTTGGATATGAAGACCATCTTCTTTTTCCAGTAGTTTCTGCAGTCCTTCCTTGTAGGGAT
ACCTTGTTACAGCATCCAAGAACCAGATCTTGTGATCTTCTTTCCAAAATGTCTTCTTCA
GTTCCCCTAGACTCCGGGATTTATGCAGAGACTTTAATGTCAAACCAACCCAGTTGGTTA
AACTTCTCTAGCAGTAGCACATATTCGAGTACTAATGTAGAAGAAACTGTTGGGACCAGG
GTTTTGATGCCAATACCAGGAGGACTAATTGAGCTTCTTGTTACCAAACAGGTACTTGAA
GACCAGCATGTTATCGATTTCATCACAGAGCAATACAACATCTCAATAGAACAGGATTAT
ATTGGTACAAGCTTTGGGGTAAACTTAGACACAATGACTTATGATGAAATCCAATCAAAG
CAAGTACTTTTAGACCGCGAACAAATGGATCCCAGCAATCATGTTTTCTGCTCTAGCGAT
AATTCTGCCATGAACTTCTTGCAGCAGTTTACTCACAACTTGGGAAATAGGATGAAGAAC
AATAGTTATAATGTCAATTCTTTTGAAGATTCATCACATGCACCATTTCTTTCTGATAAG
CAAATGGAGCACCCATTTAATAATTGTTCGAAAAAAACTGTGTTTGATCAAACAACGGAG
GCAATGCAAAGGTCCATGATGATGAGTGAGACACAAGACACACACCATATGCATTTGCAA
TATATGGATCAGTCATTAGAACCAGGCATGGATCATGAGCAGGACGCCGGCAATAATGAT
AAGGATTCAAATACTATAAATGATGATGGGGGACATGCTACAGATTTGAACTCAGATTGC
AGTGATCATGATCAGCTTGATGCTGAGGATGATGCAAAATATCGGAGGAGGAACGGAAAA
GGGCAGGCCAAAAACCTTGTTGCAGAGAGAAAGAGAAGGAAGAAGCTTAATGACAGGCTT
TATGAACTTAGGTCTTTAGTTCCTAATATTTCCAAGTTGGACAGAGCTTCTATTCTTGGG
GATGCAATAGAGTATGTGATGGAGTTGCAGAACAAAGCTAAAAAACTCCAAGATGAGCTT
GATGATGATCATGATCACGAAGAAGATCGTCATGTTCATGAAGGTGCTGCTAATAAGAAC
TGTGGCATTACTTTCCAACATAACAGTTTACAATCAGAGATCGATCAGAGTCAAAGTGGG
GTTGACCTTAAAACTGAGCAAAATGATCATAAAGCTCCAAATGGGTTTCATTTGGGAACA
TCAGGAGACGGTAGTGTCTCAAAACAAAGCCCCGATTCAGAAGTTATCCATGATCACAAG
ACACAGCAGATGGAGCCCCAAGTGGAAGTAGCTCAAATAGATGGGAATCAGTTCTTTGTG
AAAGTATTCTGTGAGCACAAGCCTGGTGGATTTGTGAGGTTGATGGAGGCATTGAGCTCT
CTGAGCCTGGAAGTTACTAATGCCAATGTAACTAGCTTCAGATGCCTCGTCTCTAATGTC
TTCATTGTAGAGAAGAAGGACAGTGAACTAGTTCAAGCTGATGAAGTGAGAGACTCGTTG
CTAGAATTAACAAGGAACCCATTAAAATGGCGTAATGAGGAAACGGCGAAAGCATCAGAG
ATTGGGATGGGCTTGGATAACAACCACCACCATCATCCCCATCACGAAAACCTCCACAAC
CATCATTTCAGTCCCTTCCACTTACACCATCTTCCTACTGAAGCATAA
>Rbe012538 [organism=Rosa persica] bHLH gene, complete cds
ATGAATTCTCAGCACTCGTCTCTGAGGACTAACAGTTCCAGTTTGAAATCTAGGTTCGCA
CTAGGGTTTCTTCGAGCCCTGAAGAGATTAAACAGGCAACCATCATCATCATCATCATCA
TCACCGCCACAAACTGTATCTTCTCCTAGGGAGATGTGTAGACGATATCTGAGAATTAGA
ATTGCTGCTGATGCATCCATGGCTTCAGCTGTGGGGTCTAGACGAGCTTGGAGTCGTGCT
TTGCTTCTCAAGATTCGAAGCAGACAATCCCGGTCTTCTAATTCATCTGCCAGAAGAGTT
AGCCTGAAAAAGAAATGCTTAGGAGAGAAGATAAAGAAGAAAAAGAAGCTCAAGTGTTGT
AAGGAGATCAACGAGCTTCGGAAGTTCGTACCTGGTGGCGAAGCCATGGACGCTTGCAGC
TTGTTGGATGAGGCTGCCCATTACATAAGGTGCCTCGACACACAGGTAAAGGTGATGACA
AGGATTGCGGATAATTACTCTGCTAATTAG
>Rbe012539 [organism=Rosa persica] bHLH gene, complete cds
ATGAATTCTAGGAGCTTATTGTTATCTCCAAACCCTAATTCCCTCAAATCTAGGTTCACC
AAAGGATTGCTGGGAGCCCTGTCGACAATAAATAAGCATCGTCAGCAACCCAGATCATCA
AGGGAGATCCGGAAACGCCATCGTCTAATCAAAGCTGCTGCTTATGGATCCATGGCTTCT
TCTGTAGGGAATAGAAGAGCTTGGAGTCGGGCGTTGCTTTGGAAGATCCGAAATCAGACA
CGTAGAGGCTACGCGGCGAGGAGAAATATTGGCAGCAGTACTCGTCAGTTGTCCATGAAG
AAAAGAATATGTGATCTGCAGAAAGGGAATAATAGCAAGAACCAGGTTGAGGTTGGTGGT
TCGGGTCAAGTAGATAAGCTTCGGAGGCTTGTTCCCGGTGGTCGGGTCATGGATACTTGC
AGCTTGTTGGAAGAAACTGCTCATTACATGAAGTGCCTTGCCACACAGAAAAACCATATG
AGTGCCCGTGATATTGGTCCTGTTACTCATCTTTCTTAG
>Rbe012577 [organism=Rosa persica] bHLH gene, complete cds
ATGGAGAACAACTTTTACCTCAACGCCGGAATCGCGCCCTCGCTGCACTTTGAACCGGCA
CAGTCAATGCCCTCGTGGCGTTCTTTATCAACTGCAATGGACATTCAATCCGCCGACCGG
AATTGCACGTCGGAGCGTTCGCCGGAGTGCTTCTACAATCCCAACTGGGACAACAAGTCA
ACCGACCACCAGAGCGTCCACTTCGAGTCTGCCCTGAGTTCGATGGTGTCGTCTCCGGTG
GCGTCCAACTCCAACATCTCCAATGAGAGCTTTGTCATCAGAGAACTGATAGGGAAGCTC
GGCAGCATTGGCAACAGTTCCAACGAGATCTCGGCTACCATTCCGGCTAACAATAATTCT
TACATGGGCGGTGGAAATGGGAGCACTAACACTTCATGCTACAGCACTCCTCTGAATTCT
CCTCCGAAGCTCAACTTGCCGATTATGGATCATCATTTGGCGAAAGAGAAGCTGCCCAGT
TTGGGAAAGTCGATGCCCTTGAACTCCAGCGTGGCCGAGTTCTCGGCTGATCCCGGATTT
GCAGAGAGGGCGGCCAAGTTCTCGTGTTTCGGAAGCAGGAGTTTTAATGGCAGAACCACC
CAGCTTGGAACGCACACCAACAATTCTGAAGTGGCTTATAGATCTAACCAACTAATATTG
GGGAATGAGAATAAACTCCCTCGAGTTTCGAGCAGTCCTTCTCTTAAGGCGCTTGGATCT
CAGACGGAGCAGAGGACTTCCCAATTGCCCAATTCTCGAGAAGATTCCAAATCCACAGTA
GTCTCTCAGCAACAAAACCCAACTGGGGAGACAGGGCTGGTACCTTCTTCTTCCACTGAT
TTGAGTTCCAGGAAAAGAAAAGCAGCTTCCAAGGGGAAAGCCAAGGACCCAGTAAAGGTT
GCTGAAGATAGTGATATTTCGGATTTGAATGCCAAGCGTTGCAAGCCAAACGAGGGCAAT
GTGAACAATGAAAACGGCTCTGTTAAAGCAGAGGAAGATATCAAGGGAAGTACTAGTTCC
GATGAGAAACCAGGCAAGACTGGTTCAAAGCCACCGGAGCCGCTCAAGGACTATATTCAT
GTACGAGCAAGAAGGGGTCAAGCCACTGACAGCCATAGTCTAGCTGAAAGGGTCCGAAGA
GAGAAGATCAGTGAAAGGATGAAGCTTCTACAAGATCTTGTGCCGGGTTGCAACAAGGTG
ACCGGAAAAGCACTCATGCTAGACGAGATTATAAATTACGTGCAGTCATTACAGCGCCAA
GTTGAGTTTCTCTCCATGAAGTTGTCTTCTGTGAATACCAGGCTGGATTTTAACATGGAT
GCTCTAATGTCAAAAGAGATATTTCAACAACAAAGTAGTTCTTTGCCACACCCAATATTC
CCATCAGATTCCTCGGCACAAGCCATTTATGGTCACCAGCAAAGTCCAGCACATTGCTCA
GTGGACCCTTTAGATTCTGCACTATGCCAAAGCCTTGGGATGCAATTACCTCCCCTTAAT
GCTTTTAGTGAAGCTATGCCTCAGTATCCAGGATTTGGTGAAGATGACCTGCAAACCATT
GTGCAAATGGGTTTTGGCCAAAACCCAAATAAAGAAACAGAATTTCATGGTTCAAACCAA
GCATCCCACATGAAAATTGAGCGCTGA
>Rbe012735 [organism=Rosa persica] bHLH gene, complete cds
ATGGAGGGAGATTTCTCACTTCCGGCATCTTCTCCTCGCGCGAGAAAATCCACCATGCCG
GAAGATGAGGTCATGGAGCTGCTGTGGCAGAACGGACAGGTAGTGATGCAGAGCCAAACC
CAGAGGTCGGGACAGAAGAAGTCCAAATACGACGCCGTTATTCCCGAACATATCAGACCT
CCGGCAGCGCAACCGCCGCCGGTAAATCAGCATCAAAACCCGCAGCTGTTTATGCATGAA
GACGAAATGGCCGCCTGGCTACAGTGCCCTATCGGCGACGACGATCCTTTCTGCGCCGAA
CTTCTTTATACCGATTCCAGAAACGCTCGATCCAACAACACCGTCGTCAACCCTCCACCG
ATTTCTCCTCCGCCGCCGCCTTCCCCTCGGCCGCCGATCCATCCTCCGCCGCCGGCGCCG
AGGAGGACCGAGCTCCCGAACTTCCTCCACTTCTCCAGGATGACCGACAACAACAATAGG
TCTAGGTATGAATCCGCGGCGGCGGGGTTGAAGAGCGTGGATTCGAGGCTCGACGCCTCC
AACAACAATGCTAGCGGCGGCGGAAGAGGACTTGCCGCCTCCGCTACGATGTCGTTCGGT
GCCGCCGCCTCAGCCGGGAAAGACGCCGTGACGTGCGAGACGTCGCTGACGTCGTCTGCC
GGAGACTCCAGCGCGAGCGGCAGCCTAAGCGCCGAGCAGATGTCGATTCAGAAGCCGCCG
CCTCCGCCTCCGCCGCCGACGCCGGTGGAGGATCTGAAGCGCAAGGGGAGAGAGGCCGAC
GACGCCGAGTGTCAGAGCGGGGATGTGGAGTTTGAGTCTGGGAGTGGAAAGAAGCAAACC
CGGGTATCGGGTTCTACTAAGAGATCACGAGCTGCGGAGGTCCACAATCTCTCCGAAAGG
TCGGACAAAGCGTCAATGCTGGATGAAGCGATTGAGTATTTGAAATCACTTCAGTTGCAA
GTACAGATGATGTCCATGGGATGCGGCATGGTCCCTATGATGTTTCCTGGTATTCAGCAG
TATATGCCAATGGGGATGGGGATGGGCATGGGCATGGGAATGGGAATGGAAATGGGAATG
AGTCGGCCTGTGATGCCATTTCCGAGTGTGTTAGCTGGTTCCACCATGCCAACAGCACCT
GCAACAGCTCATATGGGACCAAGGTTCCCTTTGCCACCATTTCAAATGCAGACTATGCTT
CCCAATGATCCTAACAGAGTCCAAGCAACAAATCAGTCTGAACATATGTTAAACTCGCTT
GGGACACAAAATCAGAACCAATCACGAGTAACAAATTTTGCAGATCCTTACCAGCAGTAC
TTCACTCCCCAGCAAATGCAGATGCAACTACAGCAGGGGAGGGTACTAGCTCTTTATAGT
CCAGATGACTAG
>Rbe012920 [organism=Rosa persica] bHLH gene, complete cds
ATGATGGGTACTGACTTGCACCATGTGCTGAGAAGCCTCTGTTTCAGTACGGAGTGGAAC
TACGCCATTTTCTGGAAACTGAAGCATCGGGCTCGAATGGTGCTGACTTGGGAGGACGCT
TACTATGACAACTGTGAGCAACATGATAATTCAGGGAATAGATGCTTTATTAAGACACTG
GAGGCATTGCATGGCAGCCATTATCCACATGATCCCCTTGGGCAAGCCGTGGCAAAAATG
TCGTATCATGTATATACTCTGGGAGAAGGGATTGTTGGACAAGTGGCAGTTACTGGGAAG
CATCAGTGGATCTTTGCAGATGATATTATGAAGAATAACTGTTCACCGTCTGAGTACTGT
GATGGGTGGCAAAGTCAATTTTCGGCTGGCATAAGGACTATTGTCGTTGTAGCTGTTGTT
CCGCATGGAGTTGTACAGCTTGGTTCTTTAAATAAAATCACTGAAAATGTGAAGCTGGTA
TCTCATATCAAAGATGTTTTTATGGATCAAGATTCCCCAGCAGGGCATATCCAATCTAGC
ATAGACAGTTCAGTATGTGAGGCAATATCTCCAAAAAATTTGGTTTCAGGGACTTTTCCG
GATTGCTTGCAAAATTTAGATAAAGCCATAAATAGAGAAAAGTCAGATGTTTGGTTGTCC
GCTTTTCCCCACTCTGGGAAAGACAGTGATAGTTCTTACATTTTTCCATTGACTGGCATT
CTGAAGAATGCAGTTGAAGTGGTCAATAAGCATGGAGAACTTGAGTCATCCAACATGGGA
GGTGATGAGAGTCCCAAACTACATCAGTCAAAATCAAGTATCTTCAAGTTGGAAAATTGC
AAATTAGTAGGAGTGGAATTACTTGATAGCAGGAAGTGTACAGGGGAGAGTAGTGGCTGC
AAAGATATGGGGATGTCTTCCACAAACAGTGCCAATCCATTACCTCATGCTAATGATTGT
GCAGACTTATCTTCAACGTTTGTCAACTCTGCTGTAAATGACAGGGTTAATTTGGACAGT
ATAGATCTTTACCATAATGAGGTGTTGCACGTAAGTGAACCCTTGGATGTTAAGTTTCAG
AGTAACCTTGAAACCTTGAAGTTTCCAACTGAACCAGGTCACGTGGACACATCTAGTACA
TCTTTGATGTTCCCTGCTGGCTGTGAGTTGCATGAAGCACTTGGACCAGCTTTTATGAAT
AAGAGTAACTTTTTTGATTGGGAAGCAGAGAAGATCGGAGACAGAATTACTACTGAGATG
CCTGAGGGAATGAACTCTAGCCAGTTGACATCTGATTCTTGCCCAGAGCATCTTCTTGAA
GCTGTAGTGGCTAAAGTTTGCCATAATGGCAGTCATGTTAAAAGTGAAAAATCATTCTGT
AAATCAATGCAGTCTCTGTTGACAACGGAAAAGTATCCAGAGCCTTCTAGCCATACTACA
CATACGATTGATTCAGAAAATTATTCCATTGATCAGCCGTCTATGAGAGGAGAGGACACA
CAGCAATGTTTGAGCTCATCAGGAATATGTGGGGTGATATCCCCAAAATGGTTTTCGTCA
CCTTGTCCTAGTGCTTGTAGTGAACAGCAGGAGAGGTCTTCAGGACCAGTTAAAAACAAC
AAGAAGAGGGCTAGACCTGGTGAGACTTCTAGACCTAGGCCGAGAGACAGACAATTAATC
CAGGATCGTATTAAGGAACTGCGGGAGCTAACACCAAATGGAGCAAAGTGCAGTATTGAT
TCACTGCTGGAACGCACAATCAAGCACATGTTATTTCTTCAAAGTATCACTAAGCATGCA
GATAAACTAAATAAGTGTGCTGATGCAAAGTTGTGTCCCAAGGAAACAAGCATGCTAGGA
TCTTCTAACTATGAAAGGGGATCGAGCTGGGCAGTGGAGGTGGGAGGCAATCTAAAAGTC
TGTTCAATAGTGGTGGAGAATCTGAACAAGAGTGGGCAGATGGTTGTGGAGATGATGTGT
GAAGAATGCAGCCATTTCCTTGAGATCGCAGAAGCTATAAGGAGCTTGGGTCTGACAATC
TTAAAAGGTGTAACGGAGGCCCGTGGTGACAAGACATGGATATGTTTTATAGTTGAGGGG
CAGAACAACAGAAACATACACAGGATGGATATCTTGTGGTCCCTTGTTCAGATACTGCAG
CCCAAGAACCCTATGCAACAACAGTTATAG
>Rbe012948 [organism=Rosa persica] bHLH gene, complete cds
ATGGGTGAGAAGCTTTGGGTGAATGAAGAAGAAAAGGTCATAGTGGAGTCAGTACTAGGC
ACCGAAGCGTGCCAGGTGTTGATCTCATTGGCTTCGGAGAACTTGTTGTCCGACTTGGCT
AGGCCTCCGGGACAATTGGGAGTGCAGCAGGGGCTCTCCCAGCTTGTCCAAGGGTCCAGT
TGGGATTATGCCGTCTTCTGGCAGGTTGTGGGATTGAAATCTGGTGGAGCTGCCTTGATT
TGGGGCGATGGACATTGCAGAGACAGCAAGGGTGGTGGAGTTGGAGACGAGAGTTCTAGT
AGAGATAGCAACTTGGAGGGAGAGCAGAAGAAGAATGTGGAGGTGAGGAAGTGGGTGCTT
GGGAAGCTCCACTCATGTTTTGGTGGTTCGGGTGAGGATAACTATGTAAGGAGGTTGGAC
CGGTTTTCAGATGTGGAAATGTTTTACCTGACTTCAATGTACTTTAAATTTCAACTTGAT
TCACCGTATGGTCCTGGGGAGTCGTACAAGTCTTGTAAATCAATTTGGGTTTCAAATGTT
GCTAGTTGTTTACATCATTACCAGTCGAGATCATTTTTAGCTAGATTGGCGGGGTTCCAA
ACAGTGGTGTTTGTACCTATGAAATCAGGAGTTGTGGAGCTTGGTTCAGTCAAATCAGTT
CCAGAAGAACAGAATATTGTGGATGTGGTCAGAAGTGTATTTGGGGAATCTAGCTCTGTT
CAAGCAAAGGTATATCCAAAGATTTTTGGACATGAGCTAAGTCTTGGTGGTCCAAAATCA
CAACCGATTAATATTGCCTTTTGCCCAAAGGTAGAGACTGACTCTTCATATCCTTCAGAA
TCTTTTGACTTACAAGCAATAGGCACTTCAAACGGATGTCGAACTGAGGATAATGAAGTT
AAACTGTTTCCGCACTTGAGCCAAATTATGTCTGGGAATTTCAGTTCTACAGCTGGCGTT
TCAAGTTCAGAGCTTCCTAAAGACGAGTCATCGGCACAAATTGATGAAAGGAAACCTAGA
AAGAGAGGGAGAAAGCCTGCCAATGGAAGAGAAGAACCATTGAATCATGTGGAAGCAGAG
CGGCAGAGGCGTGAGAAGCTTAACCAGCGGTTTTATGCCCTTAGAGCTGTTGTTCCTAAC
ATATCAAAGATGGATAAAGCTTCTCTCCTTGGTGATGCCATTACCTACATCAACGATCTC
CAGATGAAGATCAGGGTCATGGAAACTGAGAAGCAGATGGGAAACAGCGGCCAAATGCAG
TTCCCGGTTCCAGAGATTGATTTCCAGGAACGGCATGAGAATGCTGTTGTGAGGATGAAC
TGCCCACTGGATTCTCACCCGGTTTCTGACGTCATCAGAACACTTGAGGAACATAACATT
GTAGCTCAAGATGCTAATGTTTCCGTAACAGACGATGACACAGTTATTCATACATTCTCC
ATTCCTACTCAAGGTGGTGATGCCGAGCAGTTAAAGGAGAAGCTGGTGGCCTCTCTTTCA
AAATCATCCATGTAA
>Rbe012987 [organism=Rosa persica] bHLH gene, complete cds
ATGGCCAACAACCCCTCCGAAGCTCAGGCCGACGATTTCTTCGAGCAAATTCTCGGCCTC
CCCAATTTCGCCTCCGCCGATGCTAATTTGACCGGAGGCGACGGAGGCCTCGCCGGAGCT
CCCTCCTCGATGATGCTCCAGCTCAGTTCCGGCGACGGCTCCGGCCACATGGGCGCCGTC
GGCGGAGGTGGCTACCACGGAGGAGTGTTCCCGTTAGGTTTGAGCCTGGAGCAGGGGAAG
GCCGGGTTTTTGAAGCCCGAGGAGGCCTCTGGGAGTGGGAAGCGGTTTCGAGACGACGTC
GTTGACAGTAGAGCTTCGTCTGTGAAAAATGTTTTCCACGGGCAACCAATTTCCAGTACA
GTTGCTGCAGCACCGCATCCACCGGCTATGCGACCAAGGGTGAGGGCCAGAAGAGGGCAA
GCCACAGATCCACATAGCATTGCTGAGCGGTTGCGCCGAGAACGAATAGCAGAAAGAATT
AGGGCGTTGCAGGAACTAGTTCCCAGTGTGAACAAGACGGATAGAGCTGCTATGCTTGAC
GAAATAATGGATTATGTGAAGTTCCTGAGGCTCCAAGTAAAGGTTTTGAGTATGAGTAGA
TTGGGAGGAGCTGGTGCTGTGGCACCACTTGTAACGGACATCCCACTATCTTCGGTTGAG
GAAGAAGGTGGTGAAGGTGGTAGAAACCAACCGGCATGGGATAAATGGTCTAATGATGGA
ACAGAACGGCAAGTCGCTAAGCTTATGGAAGAAAATGTTGGAGCTGCAATGCAGTTCCTT
CAATCAAAGGCTCTTTGCATCATGCCTATCTCGCTAGCCTCGGCAATTTACCACACTCAA
CCACCTGACACCTCCAGCGTTGTCAAGTCTGAGATGAATCCCCCGTCATAG
>Rbe013100 [organism=Rosa persica] bHLH gene, complete cds
ATGGCTACACCGCCACCGAGTAGTAGCAGGCTCCGTGGCATGTTACAGTCTGCAGTGCAA
TCTGTTCAATGGACTTACAGTCTCTTTTGGCAAATCTGTCCCCAACAAGGGATGTTAATA
TGGGCAGATGGGTATTACAATGGGGCAATCAAGACGAGGAAGACTGTGCAACCTATGGAA
GTGAGCTCTGAGGAGGCATCTCTTCAAAGGAGCCAACAGCTTAGAGAGCTCTACGACTCA
CTGTCCGCCGGAGACACAAACCAGCCAGCTCGCCGCCCTTGTGCTGCCTTGTCCCCGGAG
GACTTAACCGAGTCGGAATGGTTCTACTTGATGTGTGTATCTTTCTCATTTCCCCCGGGA
GTTGGGTTGCCGGGAAAAGCATACACAAGGAGGCAACACGTATGGCTTACTGGTGCAAAT
GAAGTAGATAGCAAAACCTTCTCCAGAGCTATTTTAGCCAAGAGTGCTCGCGTTCAAACT
GTAGTGTGCATTCCTCTCTTAGACGGCGTCGTCGAGCTAGGCACAACAGATAGGGTTCCG
GAAGACCTTGCCTTCGTCCAACACGTCAAAACTTTCTTCGTCGACCACCACCACCTTCCA
CCACCAAAGCCCGCCCTCTCGGAGCACTCCACCTCCAACCCCGCCACCTCCTCCGACCAC
CACCCCCGTTTCCACTCTCCACAGCTCACCGCCATCCGCAACAACGCTGCCGCAAACAAC
GCCCCGCCCCTCCACGCAGCCGCCCAAGAAGACGAAGAGGACGAGGACGAGGAAGAAGAC
GACCAGGACGAAGAAGGAGAGTCCGACTCCGAAGCCGAAACCGGCCGTAACGGTCGTCCT
CTCGCTGCTGCGGGACCCAACGTTCCCGCAGCCGAGCCGAGCGAGCTCATGCAGCTCGAA
ATGTCCGAAGACATCCGCCTCGGCTCCCCCGACGACGCCTCCAACAACTTGGACTCGGAC
TTTCACATGCTGGCCGTCAGCCAGTCCGCCAACGCCGCCAATCAGCAGCGCCAAGCAGAC
TCGTATCGCGCCGAGTCGACCCGGCGGTGGCCGCCGGTCCAACCGCCAATGACCGCTGTC
CAACCACCACCCTCAGGACCGCTGGCATTGGAGGAATTGACCCACGACGACACACACTAT
TCGGAAACAGTGTCGACCATACTTCAAACCCAAGCTACCCGGTGGACCGATTCGTCGTCC
AATGACTACGTCACCTACTCCACCCAATCAGCTTTCGCCAAGTGGACGAGCCGGGCTGAC
CACCACCTCTTGGTTCCGGTCGAGGGCACATCCCAGTGGCTCCTAAAGTACATTTTGTTT
AGTGTACCGTTCTTACACACGAAATATCGGGACGAGAATTCCCCCAAGTCTCACGACGTC
GACGGCTCGAGCCGGTTGAGGAAGGGGACGTCACAAGACGAGCTAAGTGCTAACCACGTG
TTAGCGGAGCGGCGTCGTAGAGAGAAGCTTAATGAGAGGTTTATTATATTGAGGTCTTTG
GTGCCTTTTGTGACAAAAATGGACAAGGCCTCGATTTTGGGGGATACGATCGAGTACGTG
AAGCAACTGCGTAAGAAGATTCAGGATCTCGAGGCACGTAACGTGCATTTGGAGGATGAT
CAACGGACGAGATCGGCGGGGGACATGCAGCGGTCGAGTAGCATGAAAGAGTTGCGAAGC
GGGCTCACGGTGACGGAGCGCTCCCGTGTGGGCCCTCCCGGGTCGGACAAGCGGAAGTTG
AGGATTGTGGAGGGGAGTGGCGGAGCGGCGATCGCTAAGCCTAAAGTGATAGAGGAACCG
ACACCACCTCCACCACCACCGGCACCAGAACCGGCCCCGCCAACGCCCATGTTGATGGGG
ACGTCTCTAGAGGTGTCGATAATAGAAAGCGATGGATTGTTGGAGCTCCAATGCCCGTAC
AGAGAAGGGTTGTTACTTGATGTCATGCAAACCCTACGAGATCTCCGAATTGAGACCACG
GTTGTGCAATCCTCGTTGAATAGTGGCACCTTCGTAGCTGAGCTAAGGGCCAAGGTGGGC
AAGAAAACAACCATTACAGAAGTGAAGAGGGCAGTAAATCAAGTGATACCCCAATCTGAC
TCTTAA
>Rbe013116 [organism=Rosa persica] bHLH gene, complete cds
ATGGAAGGAGAGAGTAGCCATAATGACCCCTTGCAATTGATGTCTTTGAATTTCGGTGGG
AGTGTTGCGAATCATGTCTCTCGTGCGCCACAACATGATCTGAACCAAAAGATGATCATG
GAAGCTGGAAGTAGTGTGAACCAAACTGATGCGCTTGCATTACCTTGGATGGTTCAATCC
CCATTGCCGGCTCAAAGTTGTGTTGACTTTCTAGCAGAAAGTTTTTCATTTCTGCCAAAA
TCTCCTTATGAAGACATGCTAGAGAGGATTTCTTTATCTGGTAGTGGCATACATGCTGGT
GGGGCATCTGAATTTCATAGAGATTTGTTATACTGCAGCAGTCTTGGAAAAGCTTCTGGT
TCTAAATCAATTGATTTCTCTATGGATATGGATCCTTTGAAGCATCATACTTCATGGACA
GATAATTTCACTGGGGCTAGTTTTGACAATGTTTCTCAAGTTGATCAAAAGTTAACACTG
GCTGCAACTGGTTTTCCTTCCCAGCCACGTCAAAGTGCTACAAAACAGAAAGCTCTTGTA
ACTGATCGTGCTCGCAAGATACGAATTGCTGAAAAAGTAACTGCACTGGAAAAACTGCTT
CCACAATCTGTAGAGGGTGGTCAAGAATTTGTACTGGATGATGTCATTGACCATATCAAG
TTTTTGCAGCTTCAAATAAAGGATCTAAGTAAAAGCAGATTGGGAGGTGAAACAATTACT
GAACCTATGATTTTCCGCGAGGGATATGGTCACTATTTCTTACACCAGCAGATGCTGAGT
GAACCTCTTGAAGAGATGATCGGAAAATTGCTGGAGATAAATCCAGCAGCAGCAGACCAG
CTGTTAAAGGACAAGGGTCTTTCGATGGTGCCTCTGGGTCTAACTAAGAAATTATTCTGA
>Rbe013927 [organism=Rosa persica] bHLH gene, complete cds
ATGGAGTCTGCAAATCTCCATCACCAGCATCATCAGCTCCAAGAGAATCTTGGTCATCTC
GGGTCTTCTTCTTCCTCTTCTTTAGCTACTGCCCCATCTTACTATGGAGTTGGAATCAAG
CATGCTTGGACCCAGCCTCCTCCTACTACTACTAACACCACCAATTTGAGCAACCCATTA
AATTCAAGCTTCAACAGTAGTAGTTCTATTAATATGGTACCAGATTTGGGTTTTCACTGC
TGGCCTCCTAGCAGTAGTAATAATTTGAATAGAGCTGGAAGCAGTAGTAGTATTAAGGAA
GAGCTCTCATCGTCTTCATCAGATTCAACCTTTCCAAAATTTACACAAATGCTTACCAGC
CCCTCTACCACTAGTATTAACCTTGATGATGATGACTACCACTTTCCTACTCCTACAAGC
CTTGGCCTTATAAAGAATGAGCAAAAAGAAATGATGATGAATGATCTCAGTGAAAAACTC
TTGCTCAAGACCTTGTCCTCTTCTGGAATTAATCATCAAATTTCATTAGCTGGAGATTAT
CATCATCATCGATTTTACAGCTCAAATAACACCCATGTCCAGAATTTTACTCAATTGATG
CCTGGGAGATCAGGAGGGCAATACTTCAGCCAAATTTATCCCAGCATAAATATTTCCAAC
TTAAACCAACAGTCTTCGCGGTCGTCAGCAATCTCAAGCTGCGGCTCCTCAGACATGAAC
TTGCAGGCTATTGATCTCTTAGCTTCTTCGAGATTTAGTGCTCATGAGCCTTCTAATTCA
CATGGTACCCTTGGCATATACAACAAGGAAATTAGGCAGAATTCCTTTGGTCTTCAACAG
ATGCACCAATCAAGAACAAATCATCATGATCATCATAGTCCGCTATCTTGTGGTACCAAT
AGTAAAATATCGTCTTTTGAGAATGCAATAACAGAAGTGAAGCGAGCCGGCAGTTTGATT
GAGCCAAAGGCAACACAAGCAGCTGCACCAAAGAAATCGCGGTTGGAGTCACGCACTCCC
TGCCCACCCCTTAAGGTTAGGAAGGAGAAATTAGGAGATAGAATTGCAACTCTTCAGCAA
TTGGTTGCACCCTTTGGCAAGACCGACACAGCATCCGTACTGATGGAGGCTATCGGATAC
ATCAAGTTCCTGCAAAACCAGGTCGAGACACTAAGCGTCCCATACATGAAGTCATCACGC
AACAACAAGCCCTCTAAAGCAATGATGCAAGGGGGTAATGGCTCAAATGGAGATCATGAG
AGAAAGCGAGATCTGAGAAGTAGAGGGCTGTGTCTGGTGCCATTGTCGTGCATGTCGTAT
GTCACAGCTGGTGCTGACGCTGCTACTGCCACTGCTGGTGTTTCTGGAAGCGTTAACTGG
CCAAGCCCTAACTATGGTCATGGAGGGACTTGA
>Rbe014420 [organism=Rosa persica] bHLH gene, complete cds
ATGGATATTAACCAACTAAAATCAGAGGAGCAGATGGAAATGATGATGATGATGCAAATG
GATAAAATCTCCGAGCTCTGCGGCGCCTACAACGACGTCGTTTCTGACCTCCCTTCCTCT
GAACACTTTCCTGGTAGTGCAACTTCCATGCCACAATACTGTCATGACCAAAACCCTCAC
AATGTTTCTTCACCTCCGCCCTCATTTCTTAACCTAAGCCCATCAACCATATCATTCACC
AACTCACTTGAACAATCACCACAACCTCCACTGGCTTCCGATAAGCGTGCTTCAATGGCG
GCGATGAGGGAGATGATATTCAGAATCGCCTCGATGCAGCCAATCCACATAGACCCGGAG
TCGGTGAAGCCGCCGAAGAGAAGGAACGTGAAGATTTCCAAGGACCCTCAGAGCGTGGCG
GCGCGTCACAGGAGGGAGAGGATTAGCGAGAGGATTAGAATACTCCAGAGACTAGTCCCC
GGCGGGACTAAAATGGACACTGCGTCCATGCTGGACGAGGCTATTCACTACGTCAAGTTT
TTGAAGTCTCAAGTTCAGACGCTGGAGAGAGCCGCCGTGAATAATAATAATAATAATAGG
GTACCGCAAACCGGGATTGGTTTTCCTGTGGCCATGTCAAGTGGGAGTAATTACCTTTCT
AATTCTATGGCCAAATCGTACCAAGCTCATCCTCCGCAGCATCATCAGAATGTGCAGCAT
TTTGGAGATGCTTGA
>Rbe014435 [organism=Rosa persica] bHLH gene, complete cds
ATGGAGAAAGAGGTGAACGAAAATCAAAAGGGCCGAAAGGCTGGCGGTGGTGCGTGGGTT
GAGAGAGAGCGAAGGAAGAAGATGAAGGATATGTTCTCTTCCCTTCATGCCTTGCTTCCT
CAGCTTCCAGCTAAGGCTGATCATTGTACCATTGTTGATGAGGCAGTGAGATATATCAAA
TCCCTCGAACACACTCTACAAACAGCGCAAAAACAAAGGCTTGCTAAATTGCGGAGTAGC
GCTTCTTCATCCATTGCATCGAAAACAGAAGCTAGGAGTGATACTGGTGTTACAAGAAAA
GCGTTTTTAGCTGATCATCATTTTCAGGAGGAGAAGGATCGACCATCAAATCAGTTGGCT
CTCGGAAACAATTCATCGCCTACTTCTCTCGATTCTCAGCAGGCCAGCTGCTTCAAGACG
TGGTTTTCCCCTAATATTGTGTTGAACGTGTGCGGCAATGAGGCTCACATCAGTGTTTGT
ACACCGCGAAGGCCAGGGCTCCTCAGTACCGTCTTCTACGTACTAGAAAAGCATAAACTG
GATGTTATATCTGCTCACATTTCCTCGGATCAGCATCGTTGCATGTACATGATCCACGCT
CATTATGCCGGTGGACCTTGTGATGATACTCTTCCAGCTGGGGCGTTATCAGCAGAAGAC
ACTTTCAATCTAGCTGCAGGTGAACTGAACCTGTGCCTCTTTTCATCTTGA
>Rbe014436 [organism=Rosa persica] bHLH gene, complete cds
ATGGCGGATCTGTACGGAACGCCGCCGGAGTCTGAAGAAATCTCCAACATTCTCAGCCAC
CTCCTCCACGGCGGCTCCTCCTCTTCCTGCGGGGCGCCCTTCAAGCCGACCACTTACATG
CACCTACTCAACTCCTCAGTGCCGCCACCGCCTCCTCACGAGCATCCTCAATTGTTGGCC
CGATCGGCGGACCGGTCAGACTCCGACCACCCCTCTGAATTCAATTTCTCCGATTCCGGC
GGGTATTTCGTGGACTCCGACGCCAACACTTCAAAGAAGGGGAGGAGAGTTTCGTCGGAG
AATGATCTTGGTGACGTCAGCTGTGACAGTGAGGATCCTGAAGCGCCGGAGGTTCCATTG
AACCCAGCTCCGCCGCGTAGTTTGTCCAAGAGAAGCAGAGCGGCGGAGGTCCATAATTTG
TCGGAAAAGAGAAGGAGGAGTAAGATTAATGAGAAAATGAAAGCTTTGCAGAACCTGATT
CCAAATTCTAACAAGACTGATAAGGCTTCGATGCTGGATGAAGCAATTGAGTATTTGAAG
CAGCTCCAGCTTCAAGTACAGATGTTAACGATGAGAAATGGACTGGGTTTGCATCCCATG
TGCTTACCAGGAATGATGCAGCCTGTGCAGTTGCCTCATATGGCATTGGGCTTTGACGAA
GGAAGTAACAAAGTTCCAAAGTCTAGCAGAGGAATGAGCCCATTTTTTGGGAGTGAAGAA
AACTCGATGCAATCAGCTTATAATATTTCCAGTGGATGCACAATCTTGAATCAGCCAATG
GTCGTACCCTCAGCTGCAAATGTCCCTACTTTGGACGCCTCATTCGTCTCTGAACCATCG
ACTCAAGCTTACTACAGACCCTTCTTTGCTGCCACATCTTCGAAGGAACTGTTATTCGGT
GAAGGTGAGCCGTCCTCAAAATCAGATTCCAATCGGACCGGGATAAACTCTTCATCAGAT
GCTGATAAGGTGTCCTCAAAGAGACCTGATGTATGA
>Rbe014518 [organism=Rosa persica] bHLH gene, complete cds
ATGGAGTCTCTTGGTGTTTTTGCTGAGGGAGATCAATGGGAGTGCTTCAGCAGATTGTTC
TCTAACGAAGATCAAGAGCTAGATTTCACACCGCATCTTCTTGGTCATGAAGGTTCATTT
CCTTTCCATGCCCAACACAATGAGGGATTCAATTTTGAAACCCCAACCACCCTTTTCCCC
AATCCTGAAGCTGGTGATGAAATGGGACTGAACAGGTTCAATCAGAGCTTCTTTCATTCT
TTAGACTCTCTTAGCTCTAATATGCACTATCTTCCTCAAGAGAATAATTCTGGTTATAGT
GCTAGCAGTGGCATTTTTACTGCCATTCTGAACCCTGAGAATTACTACTTTGGTGGTAAC
TCTTGCCATACCCCAATGAGTAATGACATCTCTACATCCGTTGATGTTTCTATGACTGGG
AATATTGAGAGCAATTTTGGGTCATTCATCCCGGCATTTAGTGACATTGGGATGGAAGGA
GCTGTCTGTAACACTGAATATTCCGGCAGTGGCAGAATGGGCTTTTCAGATGACAGTCAA
CCACCAAAGGAACTGCAACTCAGGAGGATGCATGATGCGGCGGCAGAGAAATCGAACACT
GAAGATGCATCTGAGAGTAATCCGAAGAAGAAACCCCGTTTGTCGAAAGATCTACAGAAA
ACTAAGAAAAGCAATGCGAGGTCAAAGAAGGGCCAAAAGCCTAACTCAGATCTGAAGGTG
AGAGATGAAGACGAGAGTAACACAGGAGTGGATAGACAGAGCTCTAGCTCTTATAACAGC
TCTGAGGATGACAATGCTTCTCAAGAAACCAATGGGGCAGGAGAAGTTTCAGACCCCAAA
TCATCATCGGCCCTCAACTTGAATGGCAAGACAAGAGCCAATAGAGGGTCTGCAACTGAT
CCCCAGAGCCTCTATGCTAGGAAACGAAGGGAGAGAATCAACGAGCGATTGAGAGTCTTG
CAGAATCTTGTCCCTAATGGAACAAAGGTTGACATCAGCACAATGCTGGAAGAGGCAGTC
CATTATGTCAAGTTTTTACAGCTCCAAATCAAGCTTTTGAGCTCCGACGAGATGTGGATG
TATGCTCCTATTGCTTACAACGGAATGGATATCGGTCTCGACCTGCACAAGATGTCTCCA
CTTCTATGA
>Rbe014571 [organism=Rosa persica] bHLH gene, complete cds
ATGGGTAGTCATGACAATGAGGATATGGGGTTCCAACATAGGAATGAGGGTAGTCTGAAT
TGTCCTTCTTCAGGGATGAGCACCAATCCACTGCCTGAAAAGGTTTCAAGAATGGCAATG
AGTTCAGGCTCTATTTTTAAGCCTTCAAATGCACCTGACCCTTTCTTTGGTTCTGGTTGG
GATCCACTTGTTTCATTGAGTCAGAGTGATAACTTTGGAGGTTCCTCAGTTGCTTCTCAG
AGTGAATTTACCAATCCTCCTTACCCCATAGCAATGGAAACTCAGGGAATGAGTAGCACA
TCCCATCTTGTTCAATATCCATCTGATTCGAGTTATGTTGAGATGGTTCCAAAGCTTCCA
TGTTTTGGAAGTGGGAGCTTCTCAGAAATGGTGGGTTCTTTTGGCCTGCCTGAGTGTGCT
GGGATTTCTAACCCTGGGTGTGTTGCAAACTATAACCCAAACAGGGATGGGGCCACTGAT
AGGACTTCAACAATGGGCACTCAATCGCTTGATGATCGCCAAGTATCGGAAGAAGGTGCT
TTAGGATCTTCACCTAATGGCAAGAGAAGGAAGCGAGCTCCTGAATCCAGTCCAAATAAG
AATGCTGAAGGGGAGCTTAACAAGGATATGTCTGGGGAAAGCTCTGATTACCTGAAAGAA
CAAGATGAGAAAAAAACCAAACTGGAAGAAAACACAGCTGCAAATTTGCGTGGTAAGCAG
GCGGGCAAACAGACTAAAGAGAATTCTCAAAGTGGAGATGCTGCAAAAGATAGTTACATT
CATGTGAGAGCTAGAAGGGGCCAGGCTACAAATAGTCATAGCCTTGCAGAAAGGGTAAGA
AGAGAAAAGATTAGTGAGAGGATGAGATTGCTTCAAGAACTTGTTCCAGGGTGCAATAAG
ATAACTGGGAAGGCTGTAATGCTTGATGAGATCATCAACTATGTGCAATCTCTGCAACAG
CAAGTTGAGTTTTTGTCAATGAAACTCGCAACAGTAAATCCAGAAGTGAACATTGATATA
GAACGGATTCTATCAAAAGATATTATGAATCCACGGAATGGCAGTGGAGCTGTTTTCGGG
TTTAGTCCTGGAATGAACTCTTCTCACCCATACCCTCATGGTATTTTCCAGGGAAACTTG
CAAAATATGCCAATTACAGCTCCACAATTTCCTTCCTTGCCTCAGACTGTATTGGACAAT
GAGCTCCAAGGTCTATTCCATATGGGTTTTGATTCGAGTTCGAATATTGATAGCTTGGGA
CAAAATGCAAGCCGCTTGAAACCGGAGCAATAA
>Rbe014885 [organism=Rosa persica] bHLH gene, complete cds
ATGGAAGATCCCACTTTTCTGAATCAATATAAAACGAACTCTCCAGACTACTCAATCGAA
GATCTCAATTTTCTGTCATTTTCTTTTAAGAGCTGCTCATCTCACCCAAATTTTATTCCT
GATCATCAAAATGGCACTGACCAAAGGCCAGAAAAACAGCCCAAGAACAACCACAGTAAT
TTGAGCACTTGCACTAATGCTAACCTTACAGTTACTGCCCCACCGGCTTCCTCTTTTTTC
TCCTCACACCTAATTTCTTTTGACAAGTCCAACTCATCACCGCCAACCACTTCTCTTGAT
CAGCATTATGGTACGCACAGCACTATTCCAGTGAAGCCAGAGATGGGTTCTTATGGAGAA
TTAAATTTGACTTCCGAAGATGATTTCGTTGACCCCCAAACTTGTTTGCCAAAACATAGA
CAAGGGATCAGGAGGGCTGCTATTAGAAGTCCTTTATATGCTAAAGAGCACGTAATCGCT
GAGAAAAAGCGTCGAGAAAATCTCAGCCAGCGGTTCATTGCTCTATCAGCCCTTCTACCA
AGCCTAAAGAAGATCAATAAAGCTTCAGTGCTTGAAGAGGCCACAAAATACGTGAAACAT
CTTCAAGAACGGATGGTGATATTGGAGGAAAAAGCAGCGAAGAAAACAGTGCAATCGATG
GTGTTAGTGAGGAGAACTCAGTACTCATCAGGGGATGATGATAAGTCTTACTCTGATGAG
AGCTTTGGTGGCTGCTCTGACAGGCGACTCCCTGAAATTGAAGCTAGGTTTTTGGACAGA
GAGGTTCTCATACGAATCCACTGTGAGAAAAAGAAAGGATGTTTGGCAAACATATTAAGT
GAAATAGAGACTCTTGATCTCACCATTGTTAATAGCAGTATCTTGCCCTTTGGCAATTCA
ACTATTGCTATTACTGTCGTTTCTCAGATGGACGTCGAGTTCAGCATGACGGTGACGGAT
CTTGTAAGAATTCTAAAACAGGCTTTGCTCATATTGGTGTGA
>Rbe015059 [organism=Rosa persica] bHLH gene, complete cds
ATGGATCCTCCGCTGATCAACGAGGCGTCTTTCTCGGCGGCGAACCCGGCGGCGTACAGC
CTGGCGGAGATTTGGCCGTTCGGCGGCGAGCCGGGCCGGTTGGGGATCCGAATGGGTGGT
GGGTTGGGAGAGAGCTCCGGGAATAGAGATGGTTCGTTGGAGGAATCGACGGTGACGGAG
CAGAGCGGTGGCGGAAGGAAGAGGAAGGATGTGAGCTCCGAGGACGAGTCTTCTAAGATG
GTTTCTACTAGTAGTGCTAATGGCTTGAAAAATTCGAGTGGGAAACGGATGAAGGGATCT
AGAATCGAAAACGGCAATTCTAAAGCTGAAGTTGAAACAAGTTCAGGGGCTGATGACAAG
CCAGAGGAACAAAGTACTAAACCTTCTGAGCCAGCCAAGCAAGATTATATCCATGCAAGG
AGAGAAAAGATAAGCGAGAGGATGAAAATTCTTCAGGATTTGGTTCCTGGATGTAATAAG
GTTATTGGGAAAGCACTTGTTCTTGATGAGATTATTAATTACATCCAGTCACTGCAGCGC
CAAGTCGAGCTTGAAGCAGTCAATTCAAGGGTAAACATGAATCCCGCCATTGAAGCGTTT
CCTTCAAAAGATCAATTTGATGCAGCTGCGTTGTTATTTGGATCACACACACCAAGGGAG
TATGCGCAGGGCTCGCAAGCCGAATGGCTGCATATGCAGGTTGGTGGTAGCTTTGAAAGA
ACAACATAA
>Rbe015120 [organism=Rosa persica] bHLH gene, complete cds
ATGTCAAGCCGAACAACAAGAGCTTCTCAACCCACGGAGGACGAGATTAAGGAGCTCATC
TTAAAACTACAAGCACTGCTACCACAGCTTAATCATAGGCCAAACACAAAGGCATCAGCA
TCAACCATTTTGGAAGAAACTTGTTCTTACATCAAGAGGCTGCATAAAGAGGTAGGCGAC
CTGAGCCAAAGACTATCTCAACTACTGCATGATTCTGCAGAATTTGTTGAGGTTGATGAA
GAGCTTATTACACGACTCCTCTCCAACATTAATTAA
>Rbe015125 [organism=Rosa persica] bHLH gene, complete cds
ATGGGTTCTAAGGATCCGGCTCCGGTGGTTGACAAGGTTATTGAGGCAACGCAGGCGCCG
GTGGACCGGGCTTGTTCTGGCAAAAAGATTCAGGGGAAAATGCCTAAGAGAATCCACAAG
GCTGTGAGGGAGAAACAGAAGCGTGAGCATTTGAATGATCTTTTTCTTGATCTGTCTGAT
GCTCTCGAACTGAATCAGCAGAACACTGGAAAGGCCACTATACTCTGTGAAGCTACTCGA
CTGTTAAAGGATTTGCTTGGTCAAATCGAATCCTTGAGAAAGGAGAATGTATCCTTGTTG
TCTGAATCTAACTATATGACCGTTGAGAAGAATGAGCTCCGAGAGGATACTTCTGCCTTA
GAAACTCAGATTGAAAGATTGCAAAGTGAGCTACAAGAGCGGGTTCTCCAGTCTAAACCT
GACCTTAATGTACCACCTGTAGAAGTTAGACAAGAAGTGGCATCCCATTTTCCTGGAAAT
TGTCTCGGATTGCCTGCTCAAGAATCAGCTCTGCAACAAGCACCTGCTGTCTTTGTCATG
CCCCTCCACCCTGATCTCCAAACTTATCCACCGGCAGATTCCACCCACCTCACATCTAAG
GCCAACTCACATGTGAGCAAACCACATCCTAGGTATCCAACCTCGGTGGATTCTTGGCCA
TTTCAACTTCTCAGTGAGCAACCAGCAGCAGGCAAAGACTCAAGACAGAATGGCCACAGT
ACCAGCGGATATAATGGCCATGATAACATGTAA
>Rbe015211 [organism=Rosa persica] bHLH gene, complete cds
ATGCAGCAGCAGCAGCATCAGAACAACCCCAACATCACTCATCTAGTCCCCATGTCTAAC
TATGACGTTGCTGAGCTAAAGTTGGAAAATGGTCATTTGGGAATTCATGGGCTTGGTGGG
ATTGTTCCCACTGCTCTGGAAAAGCCCACCTGGAGCAACAGGGCTTGTGACACACTGGAA
TCAATAGTCCATCAAGCTACACGCCACAAAGTACCTGAAACAAATTTAAGCTCAATGGTT
GCATCCTCCGGTGGAACATGGACTGACGATTCTGGCCAGCAGCCGTTGGCAAACGGTTGG
ATCAGGAACCGCACCCGATCGGATTCCGACTATCATGGAAAGAATGTTAGTAGTACTAGT
ACTACTAGCAATGTTCATGAAGAACAGGCCGAGTACCAGAGGGACAATGATACGACTCTA
GACACATGGGTTTCTTTTGAATCGGCTGGGAGCAAAAGCAATGACGACGATTCCACTTGT
CAGGAGGGATTGGAAAACCAAGACAAAGGACGAAAGGCCGCAAAGGGCAATGAATCAAGC
CGCTCACGATCACGACCACGGCGAGTTGCTGCCATCCATAATCAGTCAGAGAGGAAACGA
AGAGATCGGATCAATCAGAAAATGAAAGCTCTACAGAGGTTGGTACCAAATGCCGATAAG
ACTGATAAAGCTTCAATGCTCGACGAGGTGATAAAATACTTGGAACAACTTCAAGCACAA
GTTCAAATGATGAATAGCATGAGGAATAATATGCATCCCCATATGAATATGATGATGCCT
TTAGGAATGCAGCAGCAGCAGCAACATCTTCATCAAATGTCAGTCCTAGCGCGCATGGGA
ATGAGTCCTGTTGTTCCTGGCGCGCTAGGAATGGGAATGCTCGACGTAAGCAACATGGCA
AGAATTGCTCCTCATCAATCTCTACAGCAGCCGCTCAATATTCATCCTACTTCTGCATCA
TTTCTTCCACTCTTTATGGTGCCCCAATTGATGCCGCCAAAGCCTGACCCTGCCACTAGT
GCTAATTCAGACTCTTTTGCTGATCCATATTGTGCGCTCCTAGCACAACAATCAATGAAT
ATGGACCTGTTCAACAGGATGGCAGCACTGTACCGTCAACAAGTCAATCATCAGACGGCA
GCAAGCAGCCCATCACAGTCGAACAATTAA
>Rbe015313 [organism=Rosa persica] bHLH gene, complete cds
ATGGAGCTGCCACAGCCTCGTCCGTTTGGAGGCGAAGGAGGAAGAAAACCAACTCATGAC
TTTCTGTCGTTGTACACTAGTCATTCAACTGCCCAACAAGATCCAATACCACCTTCTCAA
GGAGGTTACCTTGAAACTCATGATTTCCTACAACCACTTGAACGAAAGGGAAAGACCTGT
GCCAAAGAAGAAACATCGGTTGAGATCATATCACCAAGTAGAAGTAGTGTTGAAAAGCCG
CCATGTGTGGCGCAACGACCAACTTCTGTGGAGCACATTCTTCCCGGTGGGATTGGGACT
TACAGTATAAGCCACATTTCGTATTTTAATCAAAGGGTTCCAAAACCAGAGGAGAATGTA
TTCCCGGTTGCTCCTCAAGCAAGTAGTACTCATGAAAGGAATGATGAAAACTCAAACTGC
AGTTCTTATGCCGGAAGTGGTTTCACTTTGTGGGACGAATCCGCAGCAATGAAGGGAAAG
ACAGGGAAGGAGAATGTGGCAGAAAGACCAGGTTTAAGAGGGCAATGGACGTCGTCGGAG
AGGCCATCACAGTCATCTTCCACTAACAACCGCAACTGCTTCAGCTCTCAGTCATCTGGG
CAGAAGAACCTGAGCTTCATGGAGATGATGAAGTCCGCTGCCAAGGGTTGCACCCAGGAA
GAAGAACTTGACGATGAGGAAGAGTTTGCTCTGAAAAAGGAGATGTCACTACTACTACCA
CTGCCACTACCCCCTACAACGGTTATCGAATACATTCAGTATTTACAGGAAAAAGTAACC
AAGTATGAGGGTCCATACCAAGGTTGGAACAATGATCCAGCAAAATTGATGCCTTGGCAT
GATATTGAACAGGGAAACAACAAGCTTGGGGAAAGTTACTGTGATCAATCTCGAGGTATG
AATGGTGGATCTGGTCCTGCATTAGTGTTTGCTGCTGCAAAATTTGAGGAGAAAACTACT
TCAGTGTCTACTACTATTCCTGGAAGTGCTCAGAACCTGGTAGAATCTGATACGAGTACT
GAAACGACATTCAGAGCTAAGGATTACCCCAATGGAATAACAAACAAGGCAGTTCCCTTT
CCTCTGTCAATGCAGTCGAACTTCTCGACACCTGTCAGAAGTGGTAGTGCAGCCCCTCAT
TTTCCACCTAGATTGCCATCTGATGCAGAGAACACATCATCTCATCCTCGCTCCATGTTA
TTCCCGACAAAATCATGTACTGCTGATGCTGGTGCCATTAGTGATAAGCTAAAAGAACAT
GAACTTACAATTGAAGGCGGAAGAATTAACATCTCAAGTGCATACTCTCAAGGGTTATTA
AATACTCTTACACAAGCCCTGCAGAATTCTGGTGTGGATTTGTCACAGGCCAGCATCTCA
GTGCAAATCGAGCTTGGGAAGCAAGCATGTAGTAGAACGGCTATCCCCAAATCCATTGTC
AAGGAAAATGAGATTCCCTCTATGACTCCAGGAAAAAAGCACCCTAGAATTTCAGTTGGT
GAAGACTCAGAACAAGCCCAAAAGAAGCTCAGGACAGGCAGACACTAA
>Rbe015433 [organism=Rosa persica] bHLH gene, complete cds
ATGGCTCAGTTCACAGAAGATTTGAAGCCTTCTTTTCCTTTCTTAGACATTGAGCCAAGC
AGTATTGAACTTATAAATCAGTATGCAGACCAATTCAATCACCTTGGTGTTTTGGACTAC
TCAAGCTTGAATCACTTCCAAGGCTACATGCCTTTTTCAAGTGACAATTTCTTTGGCAAT
AGCCAAGGACCTGAATTCCCAGGAAGCTTGGTCGAAAACTTTCCGGCTGGTTTTGTTCAA
CAGAACAGCAGCAGCAGCAACAACTTGCAGAATGATGAGGCCTCAGCTGCTCAGTGCCTT
GTCGCAGCTGGAAACCCTGAATTCCAAGAAAGCAAGAAGAGGATAGCAATGGAGATGTCA
GAGAGCAGTTCTGGAGTCTCCAATCCCTCAGTTCCAAAAACTGGGATCAAGAGAAAAAAT
AACTTGAGAAGAGGAAAGAGGGTGAAAATAAGTAATGAGGAGGAAGATGAGAAACCAAAG
GAAGTGGTTCATGTTAGAGCCAGGAGAGGCCAAGCCACTGATAGTCACAGTTTAGCAGAA
AGGGTTAGAAGAGGAAAAATCAATGAGAGACTGAGATGCTTGCAAGATATTGTCCCAGGT
TGCTCTAAGACTATGGGAATGGCAGTAATGCTAGACGAGATAATTAACTATGTGCAGTCC
TTGCAGAACCAGGTTGAGTTCCTGTCTATGAAGTTAACTGCTGCAAGCTCTTTCCATGAC
TTCAACTCAGAGACAGAAGATGCTATGGAAACAATGCAGAGGGCAAAAGAGCTGGAGAGA
GTGAAGATAGAAGCAGGATATGGAGGAGTAGTTGACAGTAGCTTCCAGTATTCCTCAACT
AATTATTGGTCTCTCTGA
>Rbe015492 [organism=Rosa persica] bHLH gene, complete cds
ATGGGTGAAGCTGAGAAAGGTTCAGTGATCAAAGAGAGGCTTAAGGGTCTTTGTGTTAGT
AATGGGTGGTCTTATGGGGTTTTGTGGCGTTTTGATCAGAGAAATTCCATGTTGTTGACT
ATGGGAGAAGCCTATTACGAAGAGCATATGGGAGCAGTGATTGAAAATATGCTTCCACAG
GTCCACATGCTTGGAGAAGGTGTTATAGGTCAAACTGCTTTCACTGGGAAGCACCAATGG
ATGCATTCAGATGCTTACAATGGACAGTGGAATTCATGCAATCCCATCGAAAGTAGTCGA
GATTTGTTTCAGGATGATTCCGAGTTTCGTTGCCAATTTTCCTCTGGTATAAAGACAATT
GCAACAGTCTCTGTGGAATCAGGAGTAATTCAGTTTGGATCCACTGAAAAGATTATGCAG
AGGTTGGAGTTTTCAGATGAAACAAAAAGGGTGTTCCGGGAGATCAAAAATCTTCATGGG
CTTATTCCTCTAGCAAGTACACACTCATGTTTGAACAATGAATCCAATGATCTAAATGAA
TTGTTTGCTTCCTTAATTTCATCTGTAAGCTTTCATGGCGACGTTGCCAACATGCTTGGG
GATAAATCGAAAGATGTAGGTGGAAATTGTTTATCTGCAATGAATTTACAGTCTGCAGCA
TCTGATGACAGTGGCTCAGCTGATAAAACCCCGTGGTTTAGTACATGGAACACTGAACCT
TCTTTGTTGGCTTCATATGACTCACATTTGGCATCTGATATTGGGGTTCAGGATTCTCTC
AAGACTTGCAGAAATACAGCTCAAGACTCAACTCTCATTCAAGGCAGCTGCGAATATCAG
ATGGATAACCAGCGATATCTACACGGATACCCTGTAGAGTTGAACCGAACTGATTGTATT
ACTGATGTTTCCAAATCATTCATGGATGATCTTTCTCAGTGGTTTGCTGCTTCACCAGAA
CAGAACTTCAATGGAATGGCAACCACAATGAATGGCGACCTCTCGCAAGTGTTTGAAAGT
ACTTCAGTGTCACCTAGTCTGGTTAAATGTGATACGTTTATCAATGTACCAATTGAGCAT
CCAGCAACATCTATGCAAAGTTCCATCACGAATGCATTCAGTGCTGATGCTCATGAGAAA
TCTGTGATCATTCAGAGTGCTGGAAATGATTTGTTTCATGGTCTGGGAACAGATTTCGGG
TGTGGTCAAGTCAGCGATTGTTGGGAAGAGAGTATAATGCCAGTAGTCAGTGGTGGCTGC
TTGGCTGCCGGTACTGATTTGATCAAAGATCCAGAAGTTGGTTCTGCGGCGGGCCCCCGG
AGAGGGTTATTCTCAGAATTAGGACTAGAAGAGCTTTTAAATGGTATGAGTACTACCAGC
TCTGTGACTAAATGCAGTGTACAAGACCAATCATCCACCAGGAAAAGGAAATTAGAAAGT
TCATCTGTTGGCAGTAATCAGGTTCAGTTAGCAAGGCTTGCTGGCTCTGGAGGGAGCATG
CATTTGATGGGACCTTTGTATAACTTGGACAAGACAAACTGTCTAGTACCAAAGAAAGAG
GTTCTCCCAAAATCACAGGTGGGCTTATGGATCGATGATAGCTACAGTGTCAATGCTAGA
AGTGCGGCTCAAGCAAAACCACAGAAGGCTGAGGATCACACGAAGACCGCCAAGAAGAGG
GCAAAGCCTGGAGAGAGTACTCGACCAAGGCCCAAGGATCGGCAGCAGATCCAAGACCGT
ATGAAAGACTTGAGGGGGATGATTCCCAATGGTGGCAAGTGTAGCATTGATGCTTTGCTG
GACCGCACCATCAAGTACATGATTTTCTTGCAAGGTGTGACAAAACATGCTGATAAGCTT
AAACAGCCTCATGAGTCAAAGCTGACTGGAAAGGAGAACGGTGTGGTTCTAAAAGATCAG
AGCAGCAGATCTGGTGGTAACAATACTTGGGCATTAGCAGTTGAGGGTCAAAATGTGGTT
TGCCCTATACTCGTCGAGGACCTTAGCACACCTGGCCAAATGCTTATTGAGATCCTCTGT
GAAGAGCGTGGTTTCTTTCTCGAGTTAGCAGATGAAATACGGGGCTTCGGGTTGAATATC
TTGAAGGGGGTGATGGAGAGTCGGGAGGATAAAATATGGGCACGCTTTATTGTTGAGGCA
ACTAGGCATGTAACCAGAATAGAAGTGTTTTGGTCCCTTGTCCGGCTTCTTCAGCAAAGT
GGTACCAGTGTGGTTGATCCAACCAGTCGGCCCAGCAATGTAGTAGACAACGGGTTTCCT
CCTGTATTGGATAGTTTCCCGCCACGTAGTTTTCCTCCTCCCATCAGCTTGGCATGA
>Rbe015526 [organism=Rosa persica] bHLH gene, complete cds
ATGGAAGAGATTAATATTATTCCGTCCTGTTCTCCACCCTATAGTATTTGTCAAGAAACC
TGTGTAAACACACTTCAACAACGCCTCCAGTTGATAGTTCAAAATCGGCCGGAATTTTGG
GTCTACTCTATTTTCTGGCAAGCCTCGAAAGACCGCAACGGCGGTGTTTCGCTGTCATGG
GCCGGTGGCCACTTCAGAGGCACCAGAGACTTCTCATCCAAGAAGTTGGATAACAACTAT
CCGCTCAAATTTGGGTTGGATCTGGAGAGGCCGAAGAAGGTGATCAACCGACAAGTCGAA
GCTCTGTTCCAGGAAGACATGGACATGGAGAGACTGGTGGACATTGATGGAGATGTGACT
GATTCGGAGTGGTTTTACTTCTACACCCTTTCTTTGACACAGTCCTTTGCCGCAGGCCAT
GGGAGTAACAATATTCTTGGCCGTTCATTTTGTTCCGGCGCGTTTGTATGGTTGGCAGGA
GATCACGAGCTTCAGTTGTATGAGTGTGAGAGAGTTAAGGAGGCTCGCATGTCTGGAATT
CAAACACTTGTTTGTATTCCAACTCCCTATGGGGTGATTGAACTTGCTTCTTTGGAAGCG
ATTAAAGAAAATTGGGGTTTTGTGCAGAACTCAAAGTCAATTTTTGGATCCGACATAATC
ACAGCCAGTGGCAGCGTCTCAAATTCAAAGCAGGATCATGTTCATGTTCCTCAGCTGCAA
AACGCTATGTTTCCAGCATCAGATCAAAAGGAGTGGACGACACAAGAAGGTGGTAGGAAA
GAAAATGTCATCCTAAGTGGATCATCATCTGACTCCGGGCCTTCCGAGAATACATCAAAC
ACTCGATTGAGAAAGAGAGGAAGATCAGACAAAGGCGAGCGAGATTCACCAATAAACCAC
GTGGAGGCCGAGAGACAACGACGGGAAAAGCTTAATCACCGATTCTATGCCCTCCGATCC
GTCGTTCCTAATGTATCGAAGATGGATAAAGCTTCTTTACTCTCTGATGCAGTTGTATAC
ATCAATAATCTCAAGACAAAGATTGAGGAGTTGGAAGCAAAAATTCAAGCACAACCCAAG
AAACCCAAACCAAGTATCATGAGTGACAATACTCTTGACTACAGCCAAGGCACCAGCTCC
TTAACTTACAGAGCCGCTGCTGCTACAGAGGTGGATGTGAAGATTGTAGGCTCCGAAGCC
ATGATTCGAGTCCGATGTCCAGATAATAAGGACTATCCAAATGCTAGATTGATGAATGCA
CTCAAACACCTTGAACTACAAATTCATCATGCAAGCATATCAAGTGTGAACGACTTCATG
CTTCAAGATGTTGTGGCAAGAGTTCCTGTTGGATTCACAAGCGAGGAGGCTATGAGAACC
GCTATTATAAATAGATTTTACAACTAG
>Rbe015529 [organism=Rosa persica] bHLH gene, complete cds
ATGGGTGAGATTATTTCCTCATGTTCTTCACCCTACAATGTTTATCCAGAAACTACCTCA
GCCACATTGCTTCAACAACGCTTCCAATTCATACTTCAGAACCGCCCTGAAACCTGGGTT
TACTCCATTTTCTGGAAAGCCTCCAAAGGCAGTAACGACGACAACGGCGTTTCTTTGTCA
TGGGCCGGAGGCCATTTCAGAGGCATTAGAGACTTCTCATCCAAAAAATCAAGCATTCAG
AACTCGGATAATAACTACCGACCCAGATTTGGGATGGTCAACAGAGAGATCGAAGCGCTG
TGTAATGACGACATGGACTCGGAGAGATTTGAAGACATTAACGGAGACGTGACTGACTCC
GAGTGGTTTTACTTCTACACCGTCTCTTTAACACAGTCGTTTGCTGCAGGCCACAATGGG
AATTCCAACATTCGGGGCCGTGTGCATTCTTCTAGTGCTTTCATTTGGTTGGCAGGAGAT
GGTGAGTTTCAGTTCTATGAGTGTGAGAGAGTTAAAGAGGCTCGCATGCATGGAATTCGA
ACTCTGGTTTGTGTTGCAACTTATAGTGGGGTGCTTGAAGTGGCTTCTTTGGATGTGATT
AAAGAAGATTGGGGTTTTGTGCAGCAAGCAAAATCACTTTTTGGAATATCAGACTCCAAC
TCAAAGCAGGGAAGCCAGGAGGCTCATGTTCACGTTCCTCTGCCCCAAAATGGATTAATG
TTTTCAGCAACTCAAAAGCAGTCGAATACACATGCGCCTTCTGAAAATATAGAGAATAAT
CGATCAAAAAAGAGAGGGTGGTCATCAAGCCATGTGAACGGCAGACGAGAATCACCACCA
CTAAACCATGTGGAGGCAGAGAGACAACGACGTGAAAGGCTGAATCATCGATTCTATGCT
CTGAGAGCTGCTGTTCCAAATGTGTCAAAGATGGACAAAGCTTCTTTACTTGCTGATGCA
GTTGAGTACATCAATAATCTGAAGACAAAGATTGATAAACTGGAGGCCAAAATCCAAGCA
CAAACCAAGATACCCAAAGTGGGTAGCACCAACTCCATAAGTTACAGAGCATCTGCTGTT
ATGGAAGTGGATGTGAAATTTGTAGGCTCTGAAGCAATGATTCGAGTTCGGAGTACGGAT
AATGAGGACTATCCATATGCAAGATTGATGAATGCACTCTAA
>Rbe015668 [organism=Rosa persica] bHLH gene, complete cds
ATGCTGCCTAGGCTCAACGGGGTTGTTTGGATGGAGGACAGGGAGGACAGAGACGCCGGC
GAGTGGGCCAGAACCGCCGCGGCCGCCGGCGCCGAGAACAGCAAGGACGAGATGGGTTCT
CTGTCGAATTTCAAATCTATGCTGGAGGTTGAAGATGAGTGGACGTACATGAACAACAAT
GGCATTCAGGGCCATTCTGACGTCAGAGACTTGACGTTCTCGCCCAGCTTTGCTGACCCA
GAAAGCTTGCTGCTCAACCAAGTCGACTCTTCGTCTTCTTGTTCTCCATCTTCCTCTGTT
TTCAACAACCTCGACCCTTGTCATGTTCACTACTACCTGCCTCAGAACCCATCACTGTCT
TCTCTGCTCAATGCCGTGCCTAACAACCCTTTGGACCATGGCTTTGATTTGGGCTGTGAA
ATTGGGTTTCTTGACAACCAAGGCTCCGGTGGTGGTTCGAGTTTGATGAACAGGGGAGGT
GGGGTTTTAAGCGGGTTCAATGATTTGAGCACCAACACCCACATGCAGGCTCAGAATCTG
TGCTCCAATTTGCAATTCTCAACCACCCGTTTGCCTCATTTGCTTGACAATGGTAATAAT
TTTTCGGGTTTTCGGGGTGTTGATGATACTTCAGGCAATGCTTTGTTTAGCAATAGGTCT
AAAATGTTGAGACCCCTTCAGCCCTTATCTTCTGTGGGAGCACAGCCAACCCTTTTTCAG
AAAAGGGCGGCGCTGCGGAAGAATTTGGGTGGAAATGGCGGCAATCTGGGTGGTTTGGGA
TCGGAGGGGGGACTGGTTCTGAGTAACTATGAAGGGGATAAGGGGAAGAGGGACATGGGG
GAAGAGAATGAGAAGAAGAGGAAGTTTAGTGGTGGAGATGATGGTGAAGATTTGAGTTTC
GATGGCTCGGGTTTGAACTATGATTCAGATGAGTTTACTGAGAATACTAAGATGGATGAG
AATGCCAAGAATGGTGGGAATAGCTCCAATGCTAATAGTACTGTTACTGGTGGGGAGCAC
AAGGGGAAGAAGAAAGGGTTGCCTGCTAAGAACCTGATGGCTGAGAGGCGCCGCCGGAAG
AAGCTCAATGATCGGCTGTATATGCTGAGATCCGTTGTTCCAAAGATCAGCAAAATGGAT
AGGGCTTCTATCCTTGGGGATGCAATTGAGTACTTGAAAGAACTTCTGCAGAGGATCAAC
AACCTCCATAACGAATTGGAGTCGCTCCCTCCCGGCTCTGCATTGACACCTACCGCAAGT
ACTTTTCATCCTTTGACACCCACTCCACCTACTCTGCCTAGCCGTATTAAGGAAGAGCTT
TGCCCCAGCTTACCTAGCCCGAATGGCCAACCTGCAAGGGTTGAAGTAAGGCTACGAGAA
GGAAGAGCTGTGAACATCCACATGTTCTGTGGCAGAAGACCTGGTCTCTTGCTCTCCACT
ATGAGGGCCGTAGATAATCTTGGTTTAGACATCCAGCAAGCTGTCATTAGCTGCTTCAAT
GGGTTTGCCATGGATATATTCCGGGCTGAGCAATGCAAGGAAGGTCAAGACGTCCACCCT
GAGCATATAAAGGCAGTACTTTTGGATTCAGCTGGGTTCCATGGCATGATATAG
>Rbe015680 [organism=Rosa persica] bHLH gene, complete cds
ATGGCAGCCTTTTCATACCAACATGTACACCACCCCTTTCTCTTTGACTCTATTTTCTTT
CCAGGCACTCCTACCAGTACTAATAGCAACAACAACCATTTCTCTCAATCTCAGTACCCA
TCTGAGCCTTTAGTTGAGCAAATGAATATTCCTGTTGAGAGTGCAAGAGTTGCCGAGAGC
AGCTCATGTATTGACCAGAGCTCCACAAAGATTGCAACTTTTAGTGACAATGAGCCTTCT
GTGACCAAAAAACAGAGCCCAGAGTCCTCAGCTGTGGTGGATAAGCTTGAGACTGGTGAG
CAGGTTACTCAGAAAGTGATGACTCCCATGGAAAGGAAGAGAAGAACCAGAAATGGGTCA
TCACCCAATTCTGCTCAATCCAAGTTTGATTATGATTGTTTCTCTCTAAAGGTCAAAAAG
CAAAAGAAAGCTGAAGAGGAAAAGAAGCCCAAAGCTGAAAACAAAGAGCAAGTGAAAGCT
GTACAAGAAGTGGAACCTCCAACAGGTTACATTCATGTTAGAGCAAGAAGGGGTCAAGCT
ACAGATAGCCATAGCCTTGCAGAGAGGGTAAGAAGAGAAAAAATCAGTGAGAGGATGAAG
ATGTTGCAAAGACTTGTTCCTGGTTGTGACAAGGTAACCGGAAGGGCTGTGATGTTGGAT
GAGATTATCAATTATGTTCAGTCCCTACAAAATCAAGTGGAGTTTCTCTCAATGAAGCTC
GCTTCTGTGAATCCAATGTTCTATGATTTTGGACCAGACCTTGGTGATTTGATGGTCAAA
CAAGAGGTACAGAATGTTCAGGCATCACCATTTTCAACTGGACCACAATGCAGCCCAACA
CAGCCGACAGATTTTGCTGATACCTCTACCAATTTTGTCACCACCACCACTGCCGCCACC
ACCAGATTCACAGCAGCTACTAACAACTATCCTTTTCTGGATTCACTTCTACTTCAGCAA
TCGCCGAGGCCGACTGCCTTCAATCAGGACAGTGAGAGCCTATTGTGGGATGTGGAAGAT
CAAAGACAAAGCTTTCTTAATCCATCTGGGTTCAGCAACAACTTGTGTTCTTTCAATTAA
>Rbe016021 [organism=Rosa persica] bHLH gene, complete cds
ATGAAAGGTCTCTGCCTTAAGCTTGCTTCCATGGTTCCTTCCCAATACTACAAATCCTCC
AAATCCAAGGAAATGATGACACAGCAAAGTCAGCTCGATCTTGCAGCCTCCTACATAAAG
CAATTGACAGAAAGAATAGAGAATCTGAAGGAGAGGAAGGAGAAAGAACTGAAATCACAA
TTAGGGACTAGTAATAAGTCGAGCATTAACAATGTCGATCGTCCTAATAAAGCTGTGGTG
GTCGGATCAAGGTTGCCTGTTATTAAACTAACCGAATCGGGATCTAGCATAGAAGTAATG
CTGATCAGTGGGCTGAATAAGAACTTCATGTTTTATGAAGTTATCAGTGTACTTGAGGAA
GAAGGAGCCGAAGTTCTCAGCGCTAACTTTTCCACTGTGGGTGATAAGGTCTTCCATACG
ATCCATGCTCAGGTTAAAATTTCTAGGGTTGGTGTAGAGACTACGACGGTATGGCAGAGA
CTGCAGGATTTGATTTATTGA
>Rbe016304 [organism=Rosa persica] bHLH gene, complete cds
ATGGGTACTAGGCTCCGGAACCAGGAGGGAGTGCCAGAGAATCTGAGAAAACAGCTTGCT
ATTGCTGTGAGAAGTATCCAGTGGAGCTATGCAATCTTCTGGTCCATTTCACCAAGACAA
CCAGGGGTCTTGGAGTGGGGTGATGGGTACTACAATGGAGATATTAAGACAAGAAAAACA
GTTCAAGCCATAGAACTTAACGCTGATCAAATGGATTTGCAGAGGAGTGAACACTTGAGA
GAACTTTATGAGTCCCTCTCAGCTGGTGAAGCAAGCCCACAGGCTAGAAGGCCTTCAGCA
GCATTATCTCCTGAAGATCTTGCTGATACAGAGTGGTATTACTTGGTTTGCATGTCTTTC
GTCTTCAACATTGGCCAAGGGTTGCCAGGACGAACGTTAGCGAATGGCCAACCATTCTGG
CTATGCAATGCTCATTATGCAGATAGTAAAGTGTTTAGTCGCTCTCTACTAGCAAAGAGC
GCGTCCATTCAGACTGTGGTATGCTTTCCTTTTATGGGAGGTGTGATAGAGCTGGGTGTG
ACTGAGCTGGTTCTGGAGGACCCTGGTCTCATTCAACATGTTAAAACATCATTTTTGGAG
GTTCCATACCCCCTATGTTTGAACACAACCAATCCTAGTGCAGGAAGCTATAGAAATGAC
AATGATCTTGCCAGCTCTGCGCTTGATCAGGATGCTATCGACACGAAATTCATTCCAATT
GTAAGATGTGAAGAAATAGATGTCACTTACAGTTCAAATGGGTTCGGGCCAAATCAACCA
GCTGAAGATTCATTCATGGTTGAAGGGATGAATGGGGCAGCTTCCCAAGTACAGAGCTGG
CAGTATATGGATGATGAGTTAAGTAACTACGTACATCATTCCATGGATTCGAGTGATTGC
ATATCTCAAACATTGGTATATCCTGAAAAGATTGTCTCCGGTCCTAACAGTGAAAAGGTT
GTCTCTGATCATTTTCTGCAAGACCATAAAGAGTGCAATTCCACAAAACAAATCTCTTTG
GCACCTGAAAGCAATGACTTGCATTACCAGAGTGTTCTTTCTTCCCTTCTAAAGAGCTCA
CACCAATTGATTTTGGGGCCACACTTTCAAAATGGTCGTCAGGAATCCAGCTTTGTGAGT
TGGAAGAAAGGAGGATCTGTAAAATGCCGAAAACAACGAATTGGAAGCCCGCAATACTTA
TTGAAGAAGATTTTGTTTGAAGTTCCTAAGATGCATGTAATTTGTGTTCTTGAGTCCCCA
GAAGATAATGGTGATCGAAATGGAGTTTGGAGACCAGAAGCTGGTGAAAGTCTTATCAAC
CATGTATTATCCGAGAGGAAGCGAAGGGAAAAACTAAATGAAAGGTTTTCCATTTTGAAA
TCTCTGGTGCCTTCAATTCAAAAGGATGACAAAGTATCTATACTTGATGAAGCAATAGAG
TATTTGAAAGATCTTGAGAAAAGGGTCGAAGAGTTGGAAACGTCCCAGGAGTCAACAGAT
TTAGAGGCAACAATAAAGAGGAAACCCCAAGATAATAGTGAGAAAACATCTGACAGCTGT
TGCAACAACAAAATGAGTAATGGGAAGAAACCATTAGTTTACAAGAGGAAGGCCTGTGAC
ATTGATGAAACAGAACCAGAAATCAACCATGTTGCGTCGAAGAACAGTTCAAGTGATAAT
GTAAAGGTGAGTATGAACAACAAGGGTGCTCTAATTAAGATGAGGTTTCCTTGGAGGGAG
GGAGTCTTGCTAGAAATCATGGATGTCACAAGCAGTCTCCACTTAGATACTCACTCAGTT
GAATCATCCACCACAGATGGGATTCTTTCTCTGACCATTCAATCAAGGTTTAAGGGGTCT
AATATTGCATCAGCTGGGACGATAGAGCAAGCACTTCAGAGAATCGCTAGGAACTGTTGA
>Rbe016467 [organism=Rosa persica] bHLH gene, complete cds
ATGAAAGAGAAGAAGATTAGATTGGGAGCTTTAAACATGGATTTTATTCCCTCCAATATA
TTTCATTTTGACCAAGCTTCAGACCATGACGGTGAGCTGTTGCGGATCTCTCGTGTTCCC
TGTGTAGAACACAAAATCAGAGAGAATCATGTACACCCACTCCCACTCCCATTGAATCCT
CCTTCTAATCAAAAGGAAGATCCTCATAATTATGATCGTCTCATGAGTCGCGGGCAAATT
GACTTTAGCCAGCCGAAGCGAAAAGCATCCATCACTTTTGGGGAGATAGATGATGATCAA
AACCCAAAGGACAGCAAGAAGGTCAAGAAGATCATGCACAGAGAAATAGAACGGCAACGA
AGACAAGAAATGGCCACCCTTTATGCCACTCTACGATCTCATCTCCCTCTTGAATATCTC
AAGGGAAAGAGGTCTATATCGGATCATGTGCACCAGGCCGCTAATTACATAAAACATATA
CAAAAGGATATCGAAGAGCTGCAAGAAAAGAGGGATGAATTGAAAAAACAATACAATATT
TCAGGCTCTAGTACTGAAGTAGTGGAAAATTCGCAGTGTTCATCACAAATGGGGGATTCT
GTCATATTGGTCAGACTAGCTTGTATGGGAGTGGAGGTAGCTGTGAATACTCCATTGAAA
CAAGGGCTTCCTCTTTCAAGAGTGATTGACATACTGGTTGCAGAAGGACTTAGTATAGTG
AGCTGCAACTCGGCCAAAAGAAATCAAAGGTTGCTTTATACCCTTGAATCTGAGGTGAGT
GGTGGGGGAAGCATTGATATTCCTGAGCTCCAAAACAGATTGATAAAGAAATGTACTTCT
GAGCCTGGCTTCAAATAA
>Rbe017029 [organism=Rosa persica] bHLH gene, complete cds
ATGACGGACTACCGGATACCTCCCACCATGAATCTCTGGACGGACGACAACGCGTCTCTC
ATGGAAGCCTTCATGAGCAACTCCGATCTCACCTCCTTCTGGGCCGCCCAGCCGGCCCAG
CCCGCAACTCAACCCGCACATCCCCTCCACCAGCCTCAGTCCTCCGCTTCCACCTCCGAC
TATCCCCGCCCTCCGGCAGCGCAGTCACAGCCGCCGCCGCCGGCCGCGGCGCCGTTCAAC
CAGGAGACGCTCATGCAGCGGCTTCAGGCGCTGATCGACGGAGCGAGGGAGAGCTGGACC
TACGCCATCTTCTGGCAGTCGTCGTACGAGATGTCGGGAGCTTCCGTGCTCGGATGGGGC
GAGGGGTTCTACAAGGACGAGAGGGACAAGGTGAAAGCGAAGCCCAAAACGACGACGTCG
TTGGTCGAGCAGGAGTACCGGAAGAAAGTGCTGAGAGACCTCAACTCTTTGATTTCCGGG
GCCGACAACACCGCCGAGGACGACGTCGTCGATCAGGAAGTCACTGATACGGAATGGTTC
TTCCTCGTTTCCATGACCCAGAACTTCGTCAACGGCGGCGGGTTGCCGGGTCAGGCTTTT
TTTCAGTCCAACCCGGTCTGGGTCTCCGGGCCGGACCGCCTCGCCGCGTCGTCGTGCGAG
CGGGCCAGACAAGGTCAGGTGTTCGGCCTACAGACTATGGTCTGCGTCCCGACGGCGAAT
GGGGTCGTCGAGTTGGGCTCGACGGAGCTTATATATCAGAGCGCGGATCTGATGAACAAG
GTCCGAGTGTTGTTTGATTTCAATAACCTTGAAGTCGGTTCTTGGCCTATGGGTGGCGCC
GCCGATCAGGGAGAGAACGACCCGTCGTCGCTGTGGATCAACGACAACCCGGCCAGCACA
ATTGAAGTTGTCAAGGACTCGGTGCACATGGGTCCAGCGACTTCAGGACCCAGTACTAGT
AACCATCACATCTCGAAGCCGATTCAGTTCGAAAGCCACCCTAGTTCGAGTGGCTTATCG
GAGAATCCGAGCGCCGTTCTCCAAGTACAATCTCAGAGCAATCACCACCACCCAGCCCAG
CAGCAAGTACAGACGCAGAGCTTCTTCTCCAGGGAGCTGAACTTCTCCGATTACAACGGC
TACGACGGCAGCAGCGTCAAGAACTCGAATTCCAATGCTCATTCCATGAAGCCGGAATCC
GGCGAGATATTGAACTTCGGCGAGAGCAAGAGGACATCTTACAGCCCCAACAACGGCAAG
TTGTTTTCAGCTCAATCCCAAATCGCCGCCGAAGACAACATCAAAAAGAAGAGATCGCCG
CCGTCGAGGGGCAGCAACGACGAGGGGATCCTGTCGTTCAGTTCGGGAGTGATTCTACCG
TCGAGCAGCGGTGTCGTGAAATCGAGCGCCGGCCCGGTAGATTCCGACCACTCCGACCTC
GAAGCCTCCGTGGCTAGGGAGGCGGATAGTAGCAGAGTTGTGGACCCGGAAAAACGACCC
CGGAAAAGAGGTCGTAAACCGGCGAACGGCAGAGAGGAGCCGCTGAACCACGTGGAGGCG
GAGAGACAGAGAAGAGAGAAGCTCAACCAGAGATTCTATGCTCTCCGAGCTGTCGTCCCA
AATGTTTCGAAAATGGACAAGGCGTCTTTGCTCGGAGACGCCATCGCTTACATCAACGAG
CTCAAAACGAAGCTGCAAACGACAGAGTCCGACAAGGAGGACCTCCACAAGCAAGTGGAG
ACGTTAAGTAAAGAGCTACAAGAGTCCCGATCGTCTTCGGGTTCGGACCAAGAGCTTAAA
GGGTCTAATAAATTGATCGATTTGGATATTGATGTGAAGATACTCGGATGGGACGCCAGG
ATTCAAATTCAATGTAGCAAGAAGAACCACCCTGCGGCGAGACTAATGGCTGCGCTGATG
GAGCTGGACTTGGATGTACACCATGCTAGCGTCTCGGTAGTCAACGATTTGATGATCCAG
CAAGCCACGGTGAGGATGGGCAGCCGGATTTACACGCAGGAGCAGCTCAGGTTAGCTCTA
TCAGCCAAAGTGGGGGATGCCAGATAA
>Rbe017052 [organism=Rosa persica] bHLH gene, complete cds
ATGGCTCTAGAAACCATTTCTTCCAATGAGCCCTTCAACTTCATCATCTATGACACCATC
TCCGCAACCCCCTACAGCTGCCAAGACTCTCCGGCTGTGGCCGAGACCAACTTCTTACTG
GAGAACTGTGCCACTACTACTACTCCTACCATGAAAGAGGCCGGAGCTCAAGATCAGAAT
CAAAGTGGTGTTGTAGCTTTAGAGAGTTGTACTACACTCGGAACTCGAAGGCGGAGCCTG
ACATCTGTGACTCAACAGCAAGGGAGGAAGAAGAGGAAGCGAAAGCCGAGGGTTTGCAAG
AACAAGGAAGAAGCCGAGACGCAGAGAATGACTCACATTGCTGTTGAGAGAAACCGCAGA
AAGCAAATGAATGAGCATCTCGCCATTTTGCGCTCTCTCATGCCTGAGTCTTATGTTCAA
AGGGGTGACCAAGCCTCTATAGTGGGTGGTGCCATAGAGTTTGTGAAGGAACTTGAGCAC
CTTTTGCTGTCCCTTGAAGCTCAGAAGCTTCAACTTCTGCAAAGCAATGTTGTAAATGAA
GATAGCAGTACTACTTCCAACTCCAAAGTTGTGCAGCCAATTATAACCCCATTCTTACAA
TTTTCGGGGTATGATATTTCCCAAAGTCAGTCCTCTTGGTCTCAGCAGCAGAGCCCTAAC
AAGTTCACATCAAAAACCAAGGCAGACATAGCTGATATTGAGGTCACATTGATTGAGACC
CACGCAAACCTTCGAATTGTGACGCGAAGAATTAGCCCGAGACAGCTTTCGAAGTTGGTT
GCAGGAGTTCAAACGCTTCAACTTACCATCCTTCATCTCACTGTTAACACCATCTACCCT
TTTGTTCTCTACTCCATTAGTGTCAAGATTGAAGAAGGGTGCTTACTCACTTCAGTAGAT
GACATAGCAGCAGCATTTTACCACATGTTTAGAGTAATTGAGGAAGCAGCTGCCTTGTGT
TAA
>Rbe017177 [organism=Rosa persica] bHLH gene, complete cds
ATGGACGGACTGTTCGACATTAATGGAGATGTCACGGACTCGGAGTGGTTTTACTTCTAC
ACTGTTTCTAATTTGACAGAGTCCTTTGCTGCAGGCCTTGAGAGTAACAACATTCTTGGC
CATGCATTTTGTTCTGGTGCTTTTGTTTGGTTGGCAGGCGATCACGAGCTTAAGTTTTAT
GAGTGTGAGAGAGTTAGAGAGGCTCGCATGCATGGAATTCAAACTCTTGTTTGTATTGCA
ACACCCTTTGGAGTGCTTGAACTGGCTTCTTTGGAAGTGATTAAACAAGATTGGGCTTTT
GTGCAGCTTTGTAAGTCTATTTTTGGATCTGACCTAATATCAACCACCGCCGGCGTCTTA
AACTCAAAGCAGGGTCATGTTCATGTTCCTCAGCTACAAAATGCGTCGGTTCAGAAGGAG
TGGACCACACAAGGTGATATGAGAAAAACTGTCAACCTAAATGGATCTTCATCTGATGCC
GGGCCTTATGAAAGCACATCAAAAACTAAACTAAAAAAGAGAGGAAGATCTGATAAGCAT
GCCGATGCCGAGCAAGATTCACCAATAAGCCATTCCAAGGCAGAGAGACAACGCCGGGAT
AAGCTTAATCATCTATTTTATGCCCTTAGATCTGTTGTTCCTAATGTCTCAAAGATGGAT
AAAGCTTCGACACTATCTGATGCAATTGTATACATCAATAAATTGAAGACAGTGATCAAG
GAGTTGGAGGCCAAAATCCAAGCAAAACCCAAGAAATCCAAAGTAAGCATCATGATTGAC
AATATTCTTGATAGTCAAAAGCACCAGCACTGCTATGGAGGTGGATGTGGATATGAAGAT
TACAGGGTCGGAAGCCATAATCCGAGTTTGGTGTCCGAATAA
>Rbe018074 [organism=Rosa persica] bHLH gene, complete cds
ATGCAACCGGCACCTGGCGGAAGTGGAGGAGAAGTGACTCGCGGAGGTGGAGGACTCGGC
CGGTTCTGCTCGGCCCCCGCGTCATGGTTGGAAGCGCTGCTTCAGGACGAAGAAGAGGAC
CCTTTGAAGCCCACCCAGTGCCTCACCGACCTTCTTGCCGATAACTGCGAGGGGCCCAGT
TCGACGGCAGTGGGGTTTGCTTCGGATACGACGGCGGATCCAGCTGCGGCGTTTCTGAGA
CAGAACAGCTCGCCGGCCGACTTTGTCGGGAATTCGAGTGATGGGTCTGAAGGGTATTTC
TCCGGCTTCGGGATTCCGGCCAGCCTCGACTATGTCTCGAACCCGAATTTCAGTAGCGTT
TCTTCTTCTTCGGCTAATAAGCGGGTTAGGGAGGTGAAAATGGAGGAAGGTGGATTCGAG
GAGTCAGGGACTCTTAGGGTTAGGGCAAAGCGAGGTTGTGCTACTCATCCAAGGAGTATT
GCTGAAAGGGTCAGGAGGACTCGAATTAGTGACCGGATAAGGAAGCTTCAGGAGCTTGTA
CCAAACATGGATAAGCAAACTAATACTGCGGATATGTTAGATGAGGCAGTGGAGTATGTG
AAGTTTCTTCAGAAGCAGATTCAGGAACTCTCAGAGCATCAACGCAGGTGCAAATGCATG
GCTAAAGAATAA
>Rbe018329 [organism=Rosa persica] bHLH gene, complete cds
ATGGAGCTTAGTGAACATAGTTTCTTAGAGGAGCTATTAGCTCTTAGAAGAGACAGTTCA
TGGGAAACCATTCCCCCACAGATGAATGAGTTCTTGTCTAGTAGCACCTGGAGTAGTTTC
GATTACTTCGATAATCAAAACCCATCACCATTTTTTCCCCAGTCTTGTTCCAGCCAAGAA
TTCTCACCTCCATTTGAACCAAACTTGAACAACTACCACAACAATACTACTTTCAATGAA
GTGTACTATCCCCCAGGCTTTGGTACTGATGAACTGCTCTCAGCTCCACAGGTCACCACT
GATTCGTCTTACAACACACTCGGTGATACGCCGCCGTTTCCTGTTCAGGAAGACAACAAT
CCATGGTCCATGCTCGAAGAAGAAGAGCTGAGTTTACTTGGAGATGAAATACACGACTTG
GAGACTCAGGCTGCTGCTTGTAAAGTGGAGCCGACTCAGTCCTCCTCCTCCCCTGAAGCA
GCTCCTGTCTTCAACATGGGTATGTGTGTAGAAAGAAACAGCAGAACTAGCAAGAAGTTG
CAGGGGCAGCCATCAAAGAATCTAATGGCTGAGAGAAGAAGAAGAAAGCGGTTAAATGAC
CGCCTTTCGATGCTAAGATCAATTGTTCCCAAGATAAGTAAGATGGACAGAACATCTATA
CTTGGAGACACCATAGATTACATGAAAGAACTCCTGGACAGAATCAACAACTTGCAGCAT
GAAATTGAAGAAAGTGGTTCAGATCAGTTGAATGTGATGAGACTTTTCAAGGATATGAAA
CCAAATGAAATGCTAGTGAGGAACTCACCCAAGTTTGATGTTCAAAGGAGGAATGTGGAT
ACAAGGATTGAGATTTGCTGTGCAGGAAAGCCAGGGTTATTACTATCCACAGTTACTACC
TTGGAAGCTTTAGGCCTTGAGATTCAACAGTGTGTTATGAGCTGCTTTAATGATTTTACA
ATGCAAGCTTCTTGTTCAGAGGGTATGGATCAGAGAACACTAGTAACTTCTGAGGACATG
AAGCAAGCACTGTTTAGAAATGCAGGATATGGAGGAAGGTGTTTGTAA
>Rbe018502 [organism=Rosa persica] bHLH gene, complete cds
ATGCTTTCTTTCAATGAGTTGTTGTTGGAGCGAAAATATCACAAGGGATACAACTTCCCC
TCCTCCTGGTCGCCGTCGGTGGTCAACATGAAGGACGGTGCAGATTCCGTCACGAGCTCA
GCTGCTTCCCTGAGCCACAAGGAAGCCGAGAGGCGGCGCAGGCAGCGTATCAACACCCAC
CTCTCCACCCTCCGTTCTCTACTCCCCAGCACCGCCAGAACGGACAAGGCGTCGCTTCTG
GCGGAGGTGGTGCAACACGTGAAGGACTTGAAGCGGCGGGCTGATGAGCTGACACGACAG
GAGGGAGACACGTCGCCTTTTCCGGGGGAGTTGGACGAGGCGAGTGTGAGTTACTACGGC
GAAGGGCTTTGGAAGGCGACGCTTTGCTGCGAGGATAGGCCGGGTCTGAACCGGGACTTG
GTCCAGGCGATCCGGTCGGTTCAGGTCAGGCCGGTTAAGGCGGAGATGGTGACGGTCGGT
GGAAGGACTAAGAGTGTGGTGGTGATGAAGTGGACTGGTGGTGGCGGCGGCGGGGAGGAG
GAGGTGAAGAATTTGAAGGTGGCTTTGAAAGCGGTGGTGGAGAATCGGGCCTTCGGTTCC
CGGGTCGGTCTATCGGGGAAGCGGGCTCGGTTTTACGGGTCGGTTTAG
>Rbe018547 [organism=Rosa persica] bHLH gene, complete cds
ATGGGTGAAGATTTCGGATCTTGGATTCCCCAGCTGCACGATCAGCGACCACCCGATCCA
TATTCCGTGGGTGCTCCTTTTGTCTTGGGGCAACAGAACTTCATTTCTGCATATAGAAAC
CCTGGCACTAGTATGCTTTTCACAAATGGAACTCTGCCAGTATATGCATCGTCTGGGTTG
CCCCATTCACAACTAGGCAGACCAAATGAACCTCACGGTTGGTTCTATTGCTGGCCCGGT
ATCCAACAGGCCTTCATGCCTGCTGCCCCCACTGTTCCCAAAGAGAAACTTTCTACTGGC
TCCTTCCAAAACCCTAAGGAGACATTGGTACCATGTTTAGACCCTGACAGTAAACAGAAG
AGATTGCTTGTCAGCAATCCGTCAGGGGATCAAACAAGTTTGGTCTTTAATTCTGGATTA
GTGAATCCTTTGCAGTACCCTACTTCTTGGGACCAACAAGGTGCTTGCTTTGTCAATGGG
AATGATCGTGGAACTGATAGAGGTTTTCAAAACCTCTCAGGACCAATTTTGACTGATGAG
TTAAAAGGAAACGATGAATCTGGTGCTCAAAGTGAGATGCATGAAGACACGGAAGAACTG
AATGCGTTGCTCTACTCAGATGATGAGAGCGACTATACCGAGGACGATGAAGTTACTAGC
ACAGGTCATTCCCCCAGTACAATGACAGTTCATGACAGGCAGAATTGGTTTGAAGCAAGG
GAAGAAGTAGTTGCTAGTTCTTGTGGAATAACTAAAAAGCGAAAGCTATTTGATGGAGGA
TATGATGATGTACCATCCATATTGGACACTGCGAGTTCCAAGAAACCCAACAGATCAGCG
GAATTGGAGGATGATGCAGAATCCAGTTGTGCCTTCAACAGAAGTTCTGGGTCTAGAGAA
TTGGACTCCTCGTCCAGCAACAAGAAGATGAAAAAGGACAAAATACGCGAGACAGTGAGC
ATTCTGCAGAACATAATTCCGGGTGTCAAGGGGAAAGAGGCAATGGTGGTGATCGATGAA
GCCATCCACTACTTGAAATCGCTGAAGCTGAAGGCCAGAGCTTTCGGACTCGAGTCTCTC
TGA
>Rbe018593 [organism=Rosa persica] bHLH gene, complete cds
ATGGCATTAGAAGCCGTGGTTTACCCAAAAGACTACAACCCATTTAGCTATGTGCGCCAA
GATTTCTACTCCCTTGCAGCTTCCAACTGGGGCTATGATTTTGGCTTACAAGAGAATATT
CAAGACAAAGCCCTTGTTGGACTTCTTGATCATCAGTACAACAACATAGACCATCATCAA
GGCAGTCTCAATGAAAATTGGGAGTATAACTGTTCATCATCTCCTCCTTCACTTCTGCAA
AATGTGAAGGAATGGGATCCTCATTCCTCACCTGAGGCCTTGGAAACCCCGCCACCGCCA
CTGCCACCGGCAACAACAGGTAGACGCAAACGCCGTCGTACCAGGAGCAGCAAGAACAAA
GAGGAAATGGAGAACCAACGCATGACCCACATTGTAGTGGAGCGCAACCGCCGCAAGCAA
ATGAACGAGTACCTCGCCGTCCTCCGCTCTTTGATGCCAACGTCTTATGTTCAGAGGGGG
GATCAAGCATCAATTATTGGGGGAGCGATTAACTTTGTGAAGGAGCTAGAGCAACTGTTG
CAGTCCATGGACGGCAGCCATAAGAGGGCTACCAAGCCAGAACAAGTACCTTTGGCAGAG
TTCTTTACCTTTCCACAGTTCTCCACACCTGCGACGACACAGTGTAACAGCAACACTTCG
TCATCGTCATCATCTGGGGGTATTCAAATAAACGACGACCCGTCCTTGGCTCCTCGGAGC
AACAATAACAACAACCAGTGGGCAGCTGCAGACATAGAAGTGACCATGGTGGACAGCCAT
GCCAATCTTAAGATATTGTCCAAGAAGAGGCCTGGGCAGTTGTTGAAGATGGTGGCCGGG
TTTCAAAGTCTTGGGCTCAGTGTCCTTCACCTCAATGTCACCACTGTTGATGAAATGGTC
CTCTACTCTGTTAGTGTTAAGATTGAAGAAGGGTGCCTGCTAAACACTGTGGATGAAATT
GCAGCTGCTGTTAATGAAATGCTGCGCAGAATTCAAGAAGCTGGTTTTAGCTGA
>Rbe019113 [organism=Rosa persica] bHLH gene, complete cds
ATGGACCAGTTTATTTTAAAGGCATTGGAGGGTGATTTCTTATGGAATGAGAATCCTCCA
GTACTGAATCCAAGCGCCTTTGTGCCTTACACTGAGGCTCCTGAGTTAGGCAAGCCTACT
GATTCTGGGTCTAATTCCATGAACATGAACAAGAGGATGGTGCGGTTTTTGAGGATGAGT
TATCCACCTTCGACGGCTAGGATCAAAATCGGAGAGAAAGAGCACGGCAAGGAAAAGGGT
TTTCGCCACATGATCAATGAGCGAATGAGGAGGGAGAAGCAGAAGCAGAGCTATTTTGCC
TTGCATTCTTTGCTGCCTAATGGAACCAAGAGTGATAAGAATTGGATTGTGCAAATGGCG
ACCACGAACATTCAGCAGCTGGTAAGGCATAAGGAGGAGCTGAGAAAGCGAAACATGGAG
CTCGAATCGATTTTGGGCAAGGAGAGATCAGTGAAGTGGAATAGGATTAGATTGAGGATA
GCCAATCCTACTTCAGGAGTTGATTCTATACTGGAGGTTCTTAAGTGCTTGAAAAGTTTG
GGATTAAAGACCAGAAATATTCAATCAGTTTTCTCTCCGTACGAGTTTTCTGCAGAAGTG
GAAATTGAATCTAAGCTCGGAGCCACAGTGGTAGAAGCCGCGATGCAAGAAACACTGTAT
GAAGTTGAGAGGAAACTTCTTTCTTCAGTTCCAGGAAGGTAA
>Rbe019184 [organism=Rosa persica] bHLH gene, complete cds
ATGGATGGAATGGAAGGCATAGACGACTTTTTTGGGTACGGCAGCTTGATCGACGAACCC
CAATTCCCCAATTTTCTCTGGTCCAATCCCACCCCTTCATTTCCTGAAATCGAATTCTCT
GCTAATAGTGGTGTTGCTGCTCCCTCACAGACCCAGGAAAAACAGTGCCCTCGCAAGAGG
GGACGAACCGAGTCTTGGAGTGGCTCAGGGGCCAAAGCTTGCCGTGAGAAATTGAGGAGG
GAGAGGTTGAATGACAAGTTTGTGGATTTGAGTGCTGTTTTGGAACCTGGGAGGCCAGCC
AAGACTGACAAGCCTGCTATACTTGATGATGCCATTAGGGTCTTGACCCAACTGAGAGCT
GAAGCTCAGGAGCTCACACAGACAAATGAAAAGTTGCTTGAAGAGATAAAGAGTCTAAAG
GCAGAAAAGAATGAACTTCGTGAAGAGAAAGTTGTACTGAAAGCAGACAAAGAAAAGCTG
GAGCAGCAGTTGAAAGCTATGACCATTCCACCTTCTGGGTTTATGCCAGCCCACCCAGCA
GTCCCTGCTGCATATCACCCTGGGGCAAGCAAGATGGCAGTCTATCCTAGCTATGGCATG
ATCCCAATGTGGCACTATTTACCTCCATCGACCCGTGATACATCTCGTGATCATGAGCTT
AGGCCCCCTGCTGCTTAG
>Rbe019484 [organism=Rosa persica] bHLH gene, complete cds
ATGGCTGAGCAAGAAGAGGTAGTGAGCGGAGGCAGAAGCATTGCCAGGGAGCTGGTTTTT
AGTCCCAGCGTCTCTACATTCGAGACACCGAACACTGGAGTTGAAACTCATGGGCTGAGG
GCCTTGGACCCGGTGGAAGGCAGCAACTCCTCACCAATCCGAGATCTTCTGGCCCTAGTT
TCGGAAATAAAGGCTATGCACGCGGAGATCGCAGCATTCCGTGAACAAAGTTGGATCGAC
TGGgttgatattagcacaatgcttgaggaagctgtcaattatgtgaagttcttgcaactc
caaatcaaggaccttgctcatttaggccgtcgttttggttcaaattccaaacattggttt
gccagtgctgttactgccattgcagatttgacacaataccttccatcaagcttggggtct
attattcgtaatattacctccaaaaatgcttgtactctgagagagaccagcccagtaaac
aggcacatggaaagtgatgtagaattaggggaagagaatgaagataataaacagaacaat
tcacttgaacattcaagttccacaaatttggtgtatttcaatgagtaa
>Rbe019633 [organism=Rosa persica] bHLH gene, complete cds
ATGTTCCTCCAAACCGAAGAGCTCGACAGTTGGGGATTGGATGAGGCGTTTTCTGGGTAC
TATGATTCGAGCTCGCCGGACGGAGCAGCGTCGTCCATGGCCTCCAAGAACATTGTTTCA
GAGAGGAACAGGAGGAAGAAGCTCAATGAGAGGCTCTTTGCTCTTAGAGCAGTGGTCCCC
AACATTAGCAAGATGGATAAGGCTTCTATAATCAAAGACGCCATTGACTACATCCAAGAG
CTTCATGATCAAGAAAGAAGAATTCAAGCGGAGATCATGGAGTTGGAATCTGGAAAATCG
AAGAAGGGTGTTATGGGTAGTTCAGATTTCGAACAAGAGCTTCCGGTCTTGTTGAGATCG
AAGAAGAAGAAAATCGAGCAGCTCTATGATTCTGGAGGATCAAGAACTTCCTCCATCGAA
GTCCTTGAACTTAGGGTTACATACATGGGGGAGAAGACAGTGGTGGTGAGCTTGACATGT
AGTAAGAGAACAGACACAATGGTGAAACTGTGCGAAGTCTTTGAGTCCCTTAAGCTCAAA
ATCATTACAGCCAATATCACTGCTTTTTCTGGGAGGGTATTGAAAACAGTCTTCATTGAG
GCAGATGAAGAAGAGAAGGATCATTTGAAGGTAAAAATTGAAACAGCCATTGCAGCACTG
AATGACCCACAAAGCCCTATGAGCATATAA
>Rbe019722 [organism=Rosa persica] bHLH gene, complete cds
ATGGTGATGATGAGGCAAATGGGGAAACATCAGAAACGTGTTTACTCTCTGCAACCCAAC
AGATGGGTGCGTTCTTCTGTGTTTGCAAGAAGATATGTCAATTACTTATTGCCAGCTCTG
AAGAAGAATAAAGAAAACGAGGACTTCTGTAACTCTGATATTCATGAGCTGGAGAAAATT
GTTGGGTACCAAGTGAACATGGCAATGGTGCTGTCTGCATCAACGCATCGCGAGTTTGCC
TGGATGCGCGCTTTGGAACAGCAGCTCCAAACAAATTGTCTCAATGGTAAGAGCTTTCTG
CCACCTTATCCTCGTGTTTCGAAGCCTTTGAGTTTGCTGCAAAACCCTAGCTGCAGTGCA
AGTTATAAGAAGAAGAAGTACTGCTCCTCCAATATGCCTAGTGCGGTGAGACCGCATTTC
CGAGCAAGAACTTTAGCTATCAAGGAAAATGCACAGAAAGACGAAGAGACAGAGATGATT
AGCGGGAAGTTGGTATCACTAAGAAGGCTTTTACCAGGAGGGAATGAGATGATTGACGAT
GAATTGCTGGAAGAAGTAGGAAGTTATGTAACTTGTCTCCAGCTGCAGGTGACTATTCTT
CGGTGTCTAGTAGGATCGAACTCGTTGATTAGTTAA
>Rbe019948 [organism=Rosa persica] bHLH gene, complete cds
ATGGTCTACTTCCCGACAGTGAATGGGGTCGTCGAATTGGGCTCGACGAAGCTCATATTC
CAGAGCTCGGATCTGATGAACAAGGTACGAGTATTGTTTGATTTTAATAACCTTGAAGTC
GGTTCTTTGCCTATGGGTGGCACTGGCGATCAGGGCGAGAACGACCCGCTGTCGCTGCGG
ATCAATGACAACCCCGCCAGCACAATTGAAGTTGTCAAGGAGTCGGTGAACATGGGTCCG
GCGACTTCAGGACCCAGATCTCGAAGCCGATTTAGTTCGATAACCACCCTAGTTCTAGCA
GCTTATCAAAGAATTCGAGCGCCGTTCTCCAAGTACAATCTCAGAGCAATCACCACCACC
AAGCCCATCAGCAGCAGCAAGTACAGACGCAGAGCTTCTTCACCAGGGAGCTCAACTTGT
CCGATTACAACAGTTGGGTGGTGGATCGGCGACAAATTCAACATCAGAATCTCCCAACAC
AGAGATTTAACCTTTTTCAAAGACAACCATGCCACCTCGCCTTCCTTCTTCTCCGACAAA
TCCGCAAAGATCTTCGTCGCCGGCCACCGCGGCCTGGTGGGGTCTGCCATCGTCCGCAAG
CTCCAATCCTTAGGCTTCACCAACCTCGTCCTCCGCAACCACGCCGACCTCGACCTCACG
CGCCAGAACGACGTCGAGTCCTTCTTCGCCGCCGAAAAGCCCCAATTCGTAATCCTCGCC
GCCGCTAAAGTCGGCGGCATCCACGCCAACAACACCTACCCTGCTGACTTCATCGCCCTC
AACCTCCAAATCCAGACCAACGTCATCGACGCCTCGCACCGATTCGGAGTCACCAAGCTC
CTCTTCCTCGGCTCCTCTTGCATTTACCCCAAGTTCGCGCCCCAGCCCATCCCTGAATCC
GCGCTCTTAACGGGCCCACTCGAGCCCACCAATGAGTGGTACGCCATTGCCAAGATCGCC
GGCATCAAGATGTGCCAGGCTTACCGGATTCAGCACAACTGGGACGCCATTTCCGGCATG
CCTACCAACTTATACGGCCCGCACGACAACTTCCACCCGGAGAATTCGCACGTGCTGCCG
GCATTGATGAGGCGATTTCACGAGGCCAAGGTCAATGGTGCTAAAGAGGTGGTGGTGTGG
GGGACTGGAAGCCCCTTGAGGGAGTTTCTGCACGTGGATGATCTCGCCGATGCGGTGGTG
TTCTTGATGGGGAGTTACAGTGGGTTGGAGCATGTTAATGTGGGTAGTGGAAAGGAGGTC
ACTATTAAGGAGCTGGCGGAATTGGTCAAGGAAGTTGTGGGGTTTCAAGTCCTTTTGGAC
TTCATTGCCCAGTTTGGGCTAAAACGTCTTGCTTGA
>Rbe019992 [organism=Rosa persica] bHLH gene, complete cds
ATGCCACACGGGTGCCTTCCTGCAGATTGTACCCATGTGCGAGACGATTTTCCTGTGTTA
TACACTTCAGATGTTATTTTTGAAACTGCTATAGTAGAGAACAGAGGACAACCTTTAGCA
ACCAATGTAGAGAGAAAGGAGAAGTTTGGTGAGCGAATTGTGGCTCTACAACAGCTTGTT
TCTCCATATGGAAAGACAGATACAGCTTCCGTCTTACTGGAGGCAATGGATTATATACGC
TTCCTTCATGAACAAATCAAGGTGTTGAGCGCTCCATACCTCCAAAGCACGCCAACAGCT
AAGATGCAGGAATTACAGCCATACAGCTTGAGAAGCAGAGGTCTTTGCCTTGTTCCGGTC
GATTGCACAGTTGGAGTTGCTCAAAGTAATGGTGCAGATATCTGGGCTCCCATTAAGACT
ACTTCCCCCAAATTTGAGAATGTGACCTCAAATTTCCGTTGA
>Rbe020205 [organism=Rosa persica] bHLH gene, complete cds
ATGTACCCTTCATCCTCATCATCCTCGTCCCAAAAGCCCATGGGCCCAAGCCCAACAACC
GGCATCACCCGCTACGGCTCCGCTCCGGGCTCCCTCCTCACCTCCGCCGTCGATTCCGTC
ATTGGAGCAGTCGCCGAGCGTGAATTCTCCGCCCTCCGACCTGCTTCCTTCGTCGGCCGA
TACTTCTCCGGTGGCGGCGCAGATGGCGACTCCTCCTCCCTCACCTCCGAGTCAACCTTC
AAAGTCAACCCATCCAACGCTAACAAGGAGGCCACGAAGCCGCTGCCCAGATCGTACGGT
TTGGGCGAGATGGCGGCCGCGATGGGATCTTCTTCTTCTACCTCGTGTTCTTCCTCGGCT
CTGGTTCGCCAGAGAAGCTCTCCAGCTGGCCTCCTGAGCCACCTCACTGATAACAATGGA
GGATTTTCAGTTACACGGGGAAGTGGAAGCTATAGCTCACAAGGTGGGCCTAATGGTGGC
CATGGAGTAACAAGGTTGAAGTCCCAGTTGAGCTTCACTAGGCAAGATTCTCTTTCTCAA
ATCTCTGAAGATAGTGAAAATGCTGTCGAAGGTGTTAGCTCTACCAGTGGCCAACATAGT
GTCATGCATTCTTATCCCGCTACTAGCTTTGGGATGGACTCCTGGGATAATACGAATTCT
ATTGTCTTTTCTGCTCCACCAAGTAAACGAGCTAAAAATATGGACGGTGACATATTTAAC
TGCCTCAATACCTTAGAATCTCAGTTTAGCCTGCCCCAGACAAGTTTAGAAATGGCAACA
GTGGAGAAACTACTACACATCCCTGAAGATTCAGTTCCTTGCAAAATCCGTGCTAAGCGT
GGCTGTGCAACTCATCCCAGAAGCATTGCTGAGAGGGAAAGAAGAACTAGAATAAGTGGG
AAGTTAAAGAAACTGCAAGACCTTGTCCCTAACATGGATAAGCAAACAAGCTATGCAGAC
ATGTTGGACTTGGCTGTGCAACATATCAAGGGTCTACAAAATCAAGTCCAGAATCTTCAC
AAAGATCTTGAAGGTTGCACTTGCGGCTGCAAACCCACATAA
>Rbe020251 [organism=Rosa persica] bHLH gene, complete cds
ATGAGCACCAGTACTACTACCACCTCAAGTGGTATCACCCTAAGCACTAAGTCATGTAGA
ATCAAGTTTGCTCGTAGATTTCTCCAATCCCTCGCGCAAATCAAAAAGCAGAAGCGATCC
AGTTCATCATCAAGCGAGGAGGAAATCTGTAAAAGGAGCAAGAGGATAAAGATGGCAGCT
TATTCCTCCATGGCTCGTGCAGTTGGGCCCCGGATGAATTGGAGCAGAGCTCTACTTTTC
AAGCTTCGGAACCGGGTGAGCTACCCTAAGTTGGTGAAGAAAAAGAAAAGGGTTACTGTG
AGGAGTATCAAGGTCTCCAGATCAAAGAGTTCAGTTCATATTGACAGAGGCAACAAGCTT
CGAAAGCTAGTTCCAGGCGGTAAATCCATGGATTTCGGCTGCTTATTGGAAGAAACTGCT
CATTACATAACATGCCTTAACACACAGGTGAAGGTCATGCAGGCCATAGCCGATAATCTC
TCTAAATGA
>Rbe020352 [organism=Rosa persica] bHLH gene, complete cds
ATGGAAAAGGACAGCAATTCAGCCGCACCCAGTTGGAACCCTTCAAGCTTAATGCAGTCC
AATGAGCTCCATTGTGCTCCACAGCAACTTCCCAATTCTTATTTCAATGCCAATTGGGAC
AATTCAATGGATCAGAGCGATCCCTTTGAGTCTGCCTTGAGCTCCATGGTGTCCTCACCG
GCGGCGTCCAACGCCGTCGGTGCCACCGCCTTTCCCGGAGGAGAAGGCGGTGGAGATATG
ATAAGAGAACTAATTGGAAGATTAGGAAGCATTTGCAACTCTGGAGATGTATCTTCACTG
TCTTACAATAACAGTACTAACAATTCATGCTATAGTACCCCATTAAACTCGTCACCGCCT
ACTAAGCTCAACTTGTCAATGGTTGATCCACAGATGAGAGGCAATTTGCCAGTTCCAGCA
CTCTCATCACACCCAACTTTGGCTCCATTTTCTGCTGACCCTGGTTTTGTAGAGAGGGCA
GCAAGGTTTTCCAGCTTTGGAAATTTTGGTGGTCTGAATGGTCAGTTCAATTTGAATGAA
GCTGAATTGGCCTACAGATCAATGCTGAAACTTGATTCAGGCAAGCTTTCCAGAGCCTCC
AGCAACCAGTCACTGAGATCTCAAATGGGTGGTGTTCAAGAAAGCATCAAAAGCTCTTCA
CCCCAAGATGGGAATGCAATTCCTGATAAGAAGTTCAGCAGGTTCTCAAGGTCCTCCACC
CCAGAAAATGGTGAATTGGGTGATTCCAGAGAAGGGTCATCAGTTTCTGAGCAGATCCCA
GCTGGGGATTTGAGTGTGAAAGCAGAGAATGCTTCCAACTCAAGGAAGAGGAAAGCTGTT
CCAAGAGGGAAAGCCAAAGAAACCTCTTCATCTCCCTCTGTTAAAAATGGCAAGGCTGTG
ACTGAAGAGCAACCAAATGCCAAGAGAAGCAGAACTGATGAAGCTTCTGGGAATGAAAAG
GAAACTCAAAAGTCAAACAAGGAACCTAATGGAGGTAGCAAAGCTACTAAGGATAGTTCA
GAGCCTGTTGAGCCTCCAAAGGACTATATCCATGTCAGAGCCAGAAGGGGTCAGGCTACT
GATAGCCATAGTCTGGCAGAAAGAGTTCGAAGGGAGAAAATCAGTGAAAGGATGAAGTTT
CTTCAAGATCTTGTTCCTGGTTGCAACAAGGTAACTGGGAAAGCTGTGATGCTAGATGAA
ATCATTAACTATGTTCAGTCGTTGCAGCGCCAAGTCGAGTTTCTTTCAATGAAATTGTCA
ACTGTGAATCCTAGAATGGATTTGAACATGGAGGCTCTCCTGTCAAAGGAAATCCTTCAA
TCTCAAGGAGCTCTACAAAATGCTCTTTACCAATTAGATTCCGCAGTCCCCGCATCATTT
CCTTTTGGGTATCAACCCCAGCAACTTCCAGCTTTACATAGCAACGGCATCTCTAATGAG
ACAGAGACGCAGTTTCCAGTAACTTTAAATGCCTCACTGACTCAAAATTCAACCATGCAA
TCACCTGCTTTTGATAGATTTGGTGGAGCAAATCTTCAGGCTCCACAATTTTTTGAGGAT
GATCTCCAAAGTATGGTTCAGATGGGTTTTGGCCAGATCGAGCAGCAGAGCCTTCATGGC
TCAGGGGCTTCAGCTCAGATGAAAGTTGAGCATTAA
>Rbe020549 [organism=Rosa persica] bHLH gene, complete cds
ATGATCTATGTTTGCTCTACTAATAGTTATGAACTATTGCAGGCAGCTTTCCTGCCAACT
CACTTTAACGGTCTGGATTACACCTTAGACCACCATCATGATGAAGATCACCAGCAGCAG
CTGATGAACTCATCCCATGTCGACCAGACTTCTTCGAGTCACGAAAACAACAACAATGGA
ATGGTCAATTACTTGATGAATGATCATCACCATGATCAGCTTCAACTTCAACATCAACAA
CCACAGCAGACGCAACATCCTCCTCCGGCAGGGCCAACTACTTCTTTTGATAAGCTGAGC
TTCGCCGACGTGATGCAGTTTGCGGATTTTGGACCCAAACTAGCCTTAAACCAAACCAAG
ATCTCAGAAGAAGAATCCGGGATTGACCCGGTTTACTTCCTTAAGTTTCCGGTTTTGAAC
GACAAGTTGGACGACGATGAGAATCAGTCTCTGATGGTTCCGCGGCAGGATGGACTAGAC
AGTCATCAGGAAGAGAGATTTACAAAGTCTGGGGAAGAAGAGGAAGCTCGAGGGGTTTCG
GGTAGTACTAATTCGGTGCAGCTCCGGTTTCTTGGAGATGATGTTCAAAACCCTAGAGAA
GGACTACCGGAGCTGCCAAAGAACAAGAGGAAAAGACCAAGAAGTACTAAGACGAGTCAG
GAAGTTGAAAGCCAGAGGATGACTCACATCGCCGTTGAGAGGAACCGAAGGAAGCAAATG
AATGAGCATCTTCGAGTGCTCAGGTCCCTCATGCCCGGTTCATATGTACAAAGGGGGGAT
CAAGCTTCTATTATTGGAGGAGCCATAGACTTTGTTAGAGAATTGGAACAGCTCCTCCAG
TGCTTGGAATCACAGAAGCGGAGAAGGCTCTTAGGCGAAGCGCCTCCTCCGAGACAAGTG
GGAGCTGATCCTGCTGCGGCGGCTAATATGGCAGTGCTACCTTCACAGCCAGATCATCAA
GGCGGTGGTGGCGTGCCGTTCTTTCCGGCTCCTAATCTGCCTCTTAATTCAAATGATCCA
ATCAAGTTTGTGGACTTTGAAACGGGGCTCCGTGAAGAAACTGCCGAGATCAAGTCGTGC
TTCGCAGATGTTGAAGTGAAGGTTTTAGGGGGTGATGCCATGATCAAGATTCTTTCTCAG
AGAAGACCGGGCCAGCTCATTAAGGCCATTGCTGCCCTTGAAGATTTGCAGCTTAAAATT
CTTCACACTAACATCACCACCATCGAACAAACTGTTCTATATTGCTTTAAGGTTGCAAGT
GAATCGAGGTTCACGGCTGAAGATATAGCAAGTTCGGTTCAGCAGATATTCAGCTTTATC
CATGCAAACACCGCCAGCATGTGA
>Rbe020713 [organism=Rosa persica] bHLH gene, complete cds
ATGTCTCACATAGCTGTGGAGAGAAACAGAAGGAAACAGATGAACGAGCACCTCAAAGTT
CTACGCTCTTTAACACCATGTTTCTACATCAAAAGGGGAGACCAAGCATCAATCATCGGG
GGTGTGATAGAGTTCATCAAGGAGCTGCATCAAGTTTTGCAATCTTTGGAATCTAATAAA
CGGAGGAGGAAGAGCCTAAGCCCTAGCCCCAATCCAAGCCCGAGGCAGCCACTGCCACTA
CTGCCACCGCCGGCGCTGCCCCAAATTGAGCAAAGCCCTAAATTCAATTTTGGTTTGATC
GATCAAAATCATGACCGTGCGGTCAAGGAACTAGGAGCATGCTGCAACTCTCCTGTGGCA
GATGTGGAAGCCAAAATCTCGGGGTCGAACGTGGTGTTGAAGATAATATCCAGGCGAATT
CCAGGTCAAGTTGTGAAGATAATTAGTGTGCTGGAGAGGTCTTCATTTGAGGTTCTTCAT
CTCAACATCAGTAGCATGGAAGACACTGTCTTATACTCTTTCGTGATCAAGATAGGACTG
GAGTGTCAGCTGAGCGTAGAGGATCTAGTTCTTGAAGTTCAACAGAGTTTGCGCTCGGAC
ACTGCTTAA
>Rbe021137 [organism=Rosa persica] bHLH gene, complete cds
ATGGCGTCAACACTGATCTCGAATCCCGTAACCACCTCCGACCGGCCTCGCGATTCTTCT
AGAATACAACGCAAGAAGAAGAAGAAGCTCCACGCCAAACAGGACCACCACCTTCTCGTT
CAACACTCCCAAACCAAATGGAAATCCGAAGCCCAGCAGCAAAGTTACTCCTCCAAATTG
CTCCAGGCGCTGAACCAGGTTTCCGTTGAGCCCAGGAGCCAGTCGTCGTCTTCCTCCTCC
ACGTGTCCTCCTCCTCGACGGGGTCGGGCCGTCCGTGAGGCCGCCGACCGGGTCCTGGCC
GTGGCCGCCAAGGGGAGGACCCGCTGGAGCCGGGCCATTCTCACCAACCGGCTCAAGCTC
AAGTTCCGGCAGCACAGGAAGCAGCAGAGGCCGGGGTCCGCGGCGGCCACCGGGACCGGC
CGCTTGAAGAAGCAGAAGTTCAGCGTTTTCCGGTTGAAGGGGAAGGGCTTGCCGGCTGTG
CAGAGGAAGGTCCGGGTGCTCGGCCGGTTGGTTCCCGGTTGCCGGAAGCAGCCGCTGCCG
GTGATTCTAGAAGAGGCTACTGATTATATTGCGGCGTTGGAGATGCAGGTCCGAGCCATG
AGCCGGCTTACACAGCTTCTTTCAGTCTCCGGTTCTACTTCCGGCGCCGGCGGATCAAGT
GCTTCGCCGCCGCCCAGTTGA
>Rbe021366 [organism=Rosa persica] bHLH gene, complete cds
ATGGAGCATCAATTGAAGGAGCTGAAGGGGAAGAGGAGCAAACTTTCTGCTGAAGGAGTC
GAAACAGAAGATCATGTTCGTGTCAAGGCAAGAAGGGGTGAAGCAACCGACAGTCACAGC
CTAGCGGAAAGGGCAAGAAGAGCGCAAATCCGAATGAGAATGAAACTCTTGCAATCTCTT
GTTCCTGGATGCGATAAGATAACTGGAAAGGCTCATATACTGGATGAGATTATCAAATAT
GTTCAATTGCTACAGAATCAAGTAGAGTCCCTTGCGGCAAAGCTTGCTTTTGTGGATCTC
ATGCTATACGACTGTGAGCCGAATCCAAGCGGAAATGCATATGTTCCTGAGTATGGTAGA
GATTTGTTATTGGACCTGGAAGACCAGCCTGAAGCTATTAGACAACTTATGCACCTTCTA
AGCTCAGACAATTAG
>Rbe021771 [organism=Rosa persica] bHLH gene, complete cds
ATGGAACTGATAGACAGTCTCTGTGAGTTGGAGAGTCTCGGCGCCAATCATCATCATGGA
ATCATGGCTCTCTCCACTGACAGCTTTACTCCTCATCATCATCATGATCAGCAACAACCT
CAAGTCCCTGCAGCTATGAACTTCAGCACTGATCATAGTCATGATATTCAGAGCTTTTCT
CATTCTCATGATCGAAATGATGATGATCATCATCATGTCCTAATTGCTCAATCAACAGCT
GCAGATTTTGGCGAACAAAGCCCAATGGAAAAGCCATTGGGAGGAAGAAAGAGAAAGAGG
AACAATACTGATAAAGATATGGACAAACCAAAAGAGGTCATTCATGTTAGAGCTAAGCGA
GGCCAAGCTACTGATAGCCACAGTTTGGCAGAAAGGGTAAGAAGAGAAAAAATAAATGAA
AGGCTGAGATGCCTGCAAAATCTTGTTCCAGGGTGCTATAAGACAATGGGAATGGCAGTA
ATGCTGGATGTGGTTATCAGTTACGTTCAGTCACTGCAGAATCAAATTGAGTTTCTCTCT
ATGAAGCTTTCTGCAGCAAGCGTGTATTATGATTTCAATTCACCAGGTCATGCAGATCCT
GTTGACACAACGCAGGGGACAAATGCATATGAGGTACAAGAGAATATGGTAAGATCAGAG
CAAGGGTATGGAGGAGGAGGAGGACTTTCTTTTAGCCAATCAATATCGTGGCCTCTTTGA
>Rbe021855 [organism=Rosa persica] bHLH gene, complete cds
ATGATGTGTGGAAAGAAAGAAGATCAAGGAGAGTGTTCACAGAGTCATCATCATCAACAA
GTCCAAAACTTTCAAGAGCAGTTGCTTCTCCAACAACAACAACAGATGATGCAACAACAA
CAACAAAACCACAACGATTTGTACGGTCGAGGATTTGTTTTCCCTCATGATCAAGCTCCA
CCTCCAATCCTGCAGCCATGGACTCTCCCTCCGATCCACGCTTTCAACCCGGCCCACTTT
CCGGTCCGAGGGGACAACAACATGGACCCATTTCTAGTCCCTTCTCCAGCTCCCTCATCA
TCCTATGCCAGTTTCTTCAACCGAAGAGGAGCTCCATCACTACAGTTCACGTACGACGGT
TCAGCATCCGATCATCACCACCTCAGAATTTTATCGGAGGCGCTAGGACCGATGGTCCAG
CCCGGTTCGGCTCCTTTCGGTCTTCAAACCGAGCTGGGGAAGCTGACAGCCCAAGAAATC
ATGGACGCCAAGGCACTCGCAGCTTCCAAAAGTCACAGCGAGGCCGAAAGAAGAAGAAGA
GAGAGAATAAATAACCACCTTGCTAAGCTGCGCAGCCTATTACCCAGCACCACCAAAACG
GACAAAGCCTCATTGCTAGCCGAAGTGATACAACATGTGAAGGAGCTGAAACGGCAGACG
TCTGTAATAGCAGAGACCAGTCCGGTGCCAACCGAAACAGACGAGCTGATCGTGGACGAC
GCGTCGGACGAGGAGGGCAAGTTCGTAATCAAAGCCTCGCTGTGTTGCGAGGACCGGTCG
GATCTGTTGCCTGATCTCATCAAGACACTCAAGGCATTACGTTTGAGAACATTGAAAGCT
GAGATCACAACGTTAGGGGGACGCGTGAAGAATGTTTTGTTCATCACCGGAGAAGAAGAT
TCAAGTAGTAGCGAAGAGCAGCAGCAACAGCAGTACTGTATAAGCTCGATACAAGAAGCG
CTCAAGGCGGTGATGGAGAAGAGCGGCGGAGGAGACGACTCTAATTCTTCAGGCAGTGTT
AAACGGCAAAGGACTACTACTAATAATACCAACATCAATATCCTCTAA
>Rbe021927 [organism=Rosa persica] bHLH gene, complete cds
ATGGATATGAGTGAGAAAGATAAATTTGAATTGGAGATTAGGAATGAGGAGACTATGAAT
TATTCACCTTCTATGACCTATGGGTTTGGTGGCTCCAATCTCACAAATGCGTCTATGGGT
TTGGTTCCTACTGGGAATTCTATGGCAGATAGTAAAGGGGATCTGATTGGTTCTTCTTCA
CAACCCTCTGCTTCAATGGTGGAGTCATTTAGCCAAGCGCTTTGGGACCACCCAACCAAT
GCACAAAACATGGGTTTTTGTGACATTAATGGTCAGATCAGTGCAAGCACTTCAAACACA
ATGGGAATTAGAAAAGGGATTCCTGCCTCTTTGAGAAGTGGGATTGATAGACCACTTGAT
ATGTGTTGGAACCCATCAAATTCGATGTTGAAAGGGGGAATTTTCTTACCAAATGGGCCG
GCAAAGATGCTACCGCAGAGCTTGTCTCAGTTTCCAGCTGATTCTGGGTTCATTGAGCGT
GCTGCGAGGTTCTCGTGCTTCAATGGTGGAAATTTTAGTGATATGATGAACCCTTTTGTT
GTTCCTGAATCGATGAGTCTTTATTCTAAGGGTGGGGGAATGATGCAATGGGGACAAGAG
GTTGTGGCAGGCCAGGGGCCTAAAGCAATGTCCAGCAATGAGCTCAATCAAGTAGGTGAT
GCTTCGAACGAGGTTTCTTTGCCTGTTGATCATGGGGCAACTGATGGGGGCTCACTTAGG
AATGAGAAGAAAAGTGAGAGTCTTGTGAAGTCTCATGATGAAGCAAAAAATGCAATGGAT
GGGTCTGGTAACGAGTCTGATGAAGCTGATTTCAGTGGTGGTGCGGGTGAGCCGTCTATG
ATGGAGGGTACAGGGGTAGGGCCTTCTTCTAAGGGCTCTAAGAAAAGGAAAAGGAGTGGA
CAGGCTAATGAACTTGATCAAACCAAAATAGCTGCACAGCAACCTGGTGAATCAACAAAG
GATGATACTGAAATAGTACAGAAGGGAGCTTCAACTACCAACAAGACTACCGGAAAACTT
GTCAAACAAGGGTCGCAGACGTCTGATCCACCGAAAGAAGAATATATTCATGTTAGAGCT
CGAAGAGGCCAAGCAACAAATAGCCACAGTCTTGCAGAAAGAGTCAGAAGGGAGAAGATC
AGTGAGAGGATGAAGTTTCTTCAAGATCTTGTACCTGGATGCAGCAAGGTAACTGGAAAG
GCAGTGATGCTGGACGAAATCATTAACTATGTGCAGTCATTGCAACGGCAGGTTGAGTTT
TTGTCAATGAAGCTTGCAACAGTGAATCCACGATTGGATTTAAACATTGAAAGCCTCCTG
GAAAAAGATATCCTTCAGTCACGAGTTGGACCTTCATCTTCGATGGGATTTTCTCCGGAT
ATGCATATTGCCTATCCTCCACTTCATCCATCTCAGTCGGGACTTATTCAAGCAGGCCTT
CCTGGGATGGGGAGCTCTTCTGATTTGCTTCGAAGGGCCATGGGTTCCCAAATGGCACCT
ATGACTGGAGGATTCAAGGAGCCTTCCCAGCTACCAAATGTGTGGGAGGATGAGCTCCAG
AATGTTTTCCAAATGAGCTATGGAACTGGTACTCCCTCCAATAGCCAAGATGTCGATGGA
TCTGGGACACCAGGCCATATGAAAGTTGAACTTTGA
>Rbe021951 [organism=Rosa persica] bHLH gene, complete cds
ATGAGAAGCGCAGGGAAAGGTAGTCAGGAGGAGGATGAGTACGAAGACGACGACTTTGGC
TCCAAGAAAGATGGCCCTTCTTCCAATTCATCCAATCCCAACAGTAAAGATGCTAAGAGC
AACGATAAGGCTAGTGCTATACGGTCGAAGCATTCCGTGACGGAGCAGCGGAGAAGGAGC
AAGATCAATGAGAGATTCCAGATATTGAGAGATCTAATACCCCATAGTGAGCAAAAGCGA
GATACGGCATCGTTCTTGCTAGAGGTGATCGAGTATGTCCAGTATTTACAGGAAAGGGTC
AACAAACATGAAGGTTCGTGCCAGGGGTGGAGTGCAGAGCCCACAAAGTTAATGCCATGG
AGAAATAGCCACTGGCGTGTTCAGAGTTTTGTTGGTCATCCTCAGCCGATAAAGAATGAT
ACTGGTGTAATTTCACCATTTCCTGGAAAGTTTGATGAAAATAACATCTCTATTACTCCG
AATATTCTTGCAAACAGCACACAGAATCCCGTAGAATCTGAACCTAGCAGGGATGTTGCC
TCTAAAATCATGGATCAGCCACCTGAGATAGTGAATAAGGGACTTCCTTCGCCTATGCCT
CTGCCAGAAAATCTGCTTCCCCCTGTCAGAAATGATGGTATGCTCGCCCGTCCTCTGCAC
GGAGCAATTTCTAATGCTCAATCAACTCAATGCCCCACCACAAGTGGTGATGCACTGAAT
CAACGGGAGGAGCTGACTATTGAAGGTGGAACAATAAGCATCTCAAGTGTTTACTCACAA
GGGTTATTGAACTCTCTGAGTCATGCACTTCAGACTGCAGGTGTAGATCTGTCACAGGCT
AGTGTCTCAGTGCGGATTGATCTTGGTAATCGCGCAAACCGAGGGCTGTCTGCTGGAACA
CCTGCTTCCAAGGATCATGAGAATCCACATTCGAGCAATCAAACGATGGCACATTTTAGG
GATGCTGGCAGTGGAGATGATTCAGATCAAGCTCATAAGCGGCTGAAGTCATAA
>Rbe022417 [organism=Rosa persica] bHLH gene, complete cds
ATGGCTCTGAGTGTGAAACGTTTGGAGGGACTAATGGAGGAGTGGCTTAGACCTCTTGTT
GAGGCCATGCAATGGGACTATTGTGTTGTTTGGAAATTGGGTGATGACCCATCTAGGTTT
ATTGAAATGGTGGGTTGCTGTTGTGGTGGAGGTTATGACTACTGTGCTAATGTTAAAGAG
GAAGAAGGAGCTCAGCTTTGCAGAGATGGGTACCTTGAGCATCGTATTAAGACCAAGGCT
TGTGAAGCTCTGGCTCAGCTTCCTGATTCAATGCCTCTTTACTCTGGGGTTCATACTGAA
GTGGTCATTTCAGACCAACCCAGATGGATTAGTAATGCCTTGGAGTCGAATCATTCAGAA
TCACATGACTTGAATGGAACCCGAGTTTTGATCCCGGTGCTGCTCACTGGTCTTATTGAG
TTCTTTACCACAAAGAATATGCCAGAAAACCAAAAGATGCTAGACTTTCTTATGGAATCC
TTTAATGTTGCTCTGAAAAAAGAAGTCATGACCAGACACAGCTGTGCTAATGTGAACCTC
AAAGCTAGTGCAACCCTTGATGAACTTCATATTGACACAATGCTGGAGAAGTCTTTGCAA
AACTGGTTTCACTCTCCGAATTTGCCTAAGCTGAGTCCTAGGCCACAGGTTGTTACCTCA
AGAACCCAATATACTTCATGTCCTAGCCGTGAGGGGTCATCTAGCGGTTCAAACCCTGCC
ACTGAACATCCACCATTTAACTTTTCTGCTCAAGTACCACCACATGGATGTGTGAAACCT
TCTGAGAAATCCTCTCGCTTTAGAAAGCCAAAGTGCCGCGACAACTTGTTGAAGCAACAA
GTAGTGGAGAAAGATAATGCAAGGGGTGTGAGGAGGACAGGGAGTGAACATTTCCGTTCC
AAGAATCTCAACGCAGAGAGGAAGCGAAGGACTAGAATTAAAGAAGGTGAACTTGCTTTA
CGTGCTCTAGTGCCAAAGATAACCAAGATGGATAGAGCTTCTATTCCAACAGATGCTATT
GACTACATAAAAGAGTTGCAGCAGAAGGTGAAAGAACTAGAAGACGAGCTGAGGGAAATG
GAAGAAGAAGACTCTGTAAAGAAGGAAGCAGATTTACAGGTTTCAGTGGTGGACAAGAAG
AAAGGAGGCAGCAACTGCTTGAGTTCTACAGACCACAAGCAGATCTCCAGTTTCTCCCCA
AAAAGTCCAACTGAGGTGCATTTGGAGGTGTACCAGCTGAGCAAAAAAGAATGTTTGATT
AAGTTGTTCTGTGAGCACAACCGAGGTGGGTTTAAAAGGTTGATGGAGACTATGGATTGC
TTAGGGCTTGAAGTAGTGGATGCCAATGTTACCACATTTGACAGAAATTCCCTAATCATT
CTCAGAGTTCAGGCGAATGAGGATATTCAAGCAAAGAAATTGAGGAACATGCTAATCAAG
CTAACAAGGGAGACAAATTAG
>Rbe022458 [organism=Rosa persica] bHLH gene, complete cds
ATGGACCGCATGCTAGCTCCATCAGGGTGTTCGAAGATGAGGTCGAGAAGGAGGCGGCCG
AGTGCGGTGGGGGGAAGACGACGTCGTGTTGGCGGTGGAGGGAGGACGTCGAGGACTGTG
AGAGTGAAGGTGAAGAAGCTGCAAATGCTGATTCCGGGAGGGAGAGGGCTGGAGGCGGAG
AGGCTGTTTAGCCACACGGCGGATTACATAATGTATTTGAGGTTGCAAGTCGATGTTTTG
CAAGCGCTTTCCAAGATTTACAAGCTGTGA
>Rbe022459 [organism=Rosa persica] bHLH gene, complete cds
ATGGAAGAACATATTAACCCTTTGGCAGTGACTCATCTGCTTCAACACACACTGAGAAGC
TTGTGCAGTCAAGAAAATTCACAGTGGATTTATGCTGTCTTTTGGAGGATCCTCCCAAGA
AACTACCCACCACCGAAGTGGGAAGGTCATGGAGCTTATGACAGGTCAAGAGGGAACAGA
AGGAACTGGATATTGGTTTGGGAAGATGGTTTCTGCAACTTTGGTGCCTCAGCCTCACCA
GCTCATGATCGGATAAACTCATCCAATGGTGAGTGTCCAGCTGGCCCTTCAGTTTATGGT
GGTGATCAATTTCAACATCACCAGTACTACCATGGTCTGCAACCTGAGCTTTTCTTTAAG
ATGTCCCATGAGATCTACAACTATGGAGAAGGGTTGATAGGGAAAGTGGCAGCAGATCAT
AGTCATAAGTGGATATACAAAGAACCAAACGATCAGCATCAAGAAATCAACTTTTTATCA
GCATGGCACAACTCAGCGGACTCGCACCCTAGGACATGGGAAGCCCAGTTCCAGTCTGGC
ATAAAGACCATAGCTCTGATAGCAGTGAGAGAAGGTGTAGTTCAGTTAGGAGCAATTAAC
AAGGTGGTTGAAGATCTGAGCTATGTTGTTTTGCTCAGAAAGAAGCTGAGCTACATTGAG
AGCATCCCTGGAGTTCTTCTGCCTCACCCATCATCTCCATCATTCCCCAGCTTCAAGCTT
GACCCTCATGGCTATGGTAATATAGGTGCCCCTCCAGATCAGCATAGTCATGCATGGCAC
AATTTCCAAGGCATGGGCACTAATGCTACAAATCTTCTTGTCCCACCACATCCAAGTACT
ACTCATGACCAATATTATGAGCACCATTTCAACATGAACCATCATCAAGTGCCAATGTTG
AAAAACATAACACCCTCCATGAGTAGCCTTGAAGCTCTCCTCTCCAAGCTTCCCTCGGTG
GTGCCCTCACCACCTAATACTACTCATGATCATCACCAGTTTCCAGAATCGTCTCATCAT
CATCATCATGGAGGTGGAACTATGCAATTTATGGCTACTACGGAGCAGATGGTAGTGGCC
AAGGAGGAGACTGATGTTCAAGAAGAGGAGGAATACATGGAACCGGATCACAAGAACGTT
TGTGTTAACGCCGGTGAGAGCAGCACTTCTATGTCCGCCTCCTATGGCCGTCAACAACCC
CAGCATTTCCATCACCACTGA
>Rbe022526 [organism=Rosa persica] bHLH gene, complete cds
ATGGATCCACCGGTGTCGCTGGTGAATGAATGCTCGTACTCCAACGGCAATGCGACGTCG
TATAATCTCTCGGAGATCTGGCAGTTTCCGATGAACAGCGGCGGCGCCGGCATGGGAGAG
ACTGGAGGGGGATTGGGGCTGAGGAGGCCGAATTTCGGGCAGAGTTTCGGGCAGTTTGGG
GACGTTTCGGGGGCGATTCGGGACGTTTTGGGTGGTGGTGATCCGAATCCGATGAGTTCG
GACCACCGAGCGAGGAAGAGGCGCGATGCTGAGGATGAGTCGTCGCCGAAAAGCAGCGGC
AATATTGGCGCGAATGATTGTGATGGGAAACGGCTTAAAACAGCGGGGAGATGTGGAGAT
GAGAATCTTGAGGCCAAAGCTGAGGCGGAAACGAGTTCAGGGAAGCCTGTGGAGCAGAAC
ACTCAGCCGCCGGATCCACCGGATCCACCTAAGCAGGACTACATCCATGTACGAGCAAGA
AGGGGCCAAGCTACTGATAGTCACAGTCTTGCAGAAAGAGCTAGAAGAGAAAAGATTAGC
GAAAGGATGAAAATTCTCCAAGATCTGGTCCCTGGTTGTAATAAGGTTATTGGGAAAGCA
CTGGTCCTTGATGAGATAATTAATTATATCCAATCATTGCAGCGTCAAGTGGAGTTCCTG
TCTATGAAGCTTGAAGCAGTTAATACAAGAATGACTCCTGCCATTGAGGTGTTTCCTTCT
AAAGAAATCAAATTGTCATCTCAGTTTGGTCAGCAAACATTCGACACTGCTGCAATGGCA
TTCGGTACACAACCTCCAAGGGAATATAGCCGTGGATCTTCACCAGAATGGTTGCATATG
CAAGTTGGTGGCGGTTTTGAAAGAACAACATAG
>Rbe022586 [organism=Rosa persica] bHLH gene, complete cds
ATGGCAGCTGCTGACCAATGCCGACTTGACAATACTGGAAATTGTGTTGCCATCTCTTCC
TCTACACAACCAAACTGGTGGGATCATGATCACCTCCATGCAGCAGCTGCAGCTGCCGCT
GCCCGCTCTCATCTCTCGGCTTCTTCGTGGCCGTGGCAGCAGCAGCAGCAACCAAACCCT
AACTCCAACTCTTCTTGCGATGAGGATGTTTCAATGTCCAGTACTTCCTTTACCAATGCC
TCCAACCACTCCAGTCTCAGCGTTGATTCTTCTCGCAGACTCGTTGATCAGCGTTCTGCT
TCGCCCAACGACGACTTGAATAATATTGGAGAACAGGTTTCTGATAATCAAATATGGAGC
CAAGTTCTATTAAGCGTCGGAAACAATGATTTGAACAGCAGTATGACTCATGATGTAGGA
GAGAACTTCCTTGATGCACTATCATCCAAGAACTTGTCAAATACTGCTATGTACGAACCT
GCTTGTGATTACTTGAAGAAATTGGACAACGCTAGTAGCAATTGGGAGTTCACAAACTCA
TCATCAGCTGCAGCTACTATGCACGCATCTAATCTCAACAATTTCGAAAGGCAAATCAAC
ATTAATGGATCGTTTAGCAGCGAGAACTTGTCTAATCTAGTCAGCACCTGGTCCATTGCG
CCACCTGAACCACAAGTAGCCAATAGCCCTTTCTTCAATCTTCCTCAAGTGTCATGTTAC
GGTGCTAATAATAATTTGATGAAAGTTGAAAGTGCTGCACAGTTACCTGGAGCAAACTTG
CATGGAAGGCCATTTAGTTCTGATAATGGGAGCAATATTGACTATCAGATTGGCCTCAAC
AACACAATGGCTGCAGATAATAGCTACTATGGATCCGGAAATGGTTTAGTGATGCCTGAT
TCGTACTCTTCATCCAACAGTGCTAGAAATTTCACAGATGTCATATCTTTTAACAGTCGA
GTAGGCAAGCTGTTGATGGATCATAGTCACCATGCACAAAAGCCGAGTAACTTCAAATCT
TTGATCAACTTATCTGATAATACTTCAAAGAAGCAAGGCCTCCAAACTTCTTCGCCGACA
AGAATGAGTGGAAGAGGACAAGGAACTGCAAATGAATCCGCAGGGAAGAAGAAACGAACA
GATGAGAGTAGTACATCATCAGAAATAGTTTTGAAAAAGCCTAAGCAAGAAACTTCAGCA
GTTAATTCATCATCATCTGTAAAGATGCAGGCACCAAAAGTCAAGGTTGCTGATAAGATC
ACGGCCCTTCAACAAATTGTGTCTCCATTTGGAAAGACTGATACAGCTTCAGTACTATAT
GAAGCGATTCAGTACATTAAGTTCCTCCAAGATCAAGTACAGGTGCTATTGAGCAGCCCT
TATTTGAAGACAAATCCGCATAAGCAGGATCCATGGGGAAAATTGGATCAAATTAGGGGA
GATCATCACCCAAAGGTGGATCTAAAGAGCAGAGGCCTATGCTTGGTGCCTACGTCATGT
ACGCCCCCGGTTTATCGTGAAAATACAGGATCAGACTACTGGACACCAACATACAGAGGC
TGTTTGTATAGATAA
>Rbe022818 [organism=Rosa persica] bHLH gene, complete cds
ATGAGTAGCCTTTTGTACGGTCCAAACTTTAAGTCTCCAGAGGCAGAGTTGAGGAAGAAC
CACGCAGAATTCTTGGATTCATCAAATGGTTTCCAACAACAACAGTCACAGCAGCAACAG
AGCTCTAGCCTAATGCGGTATCGGTCTGCTCCGAGCTCAGTTTTGCTGGACCTTGTTGAC
AACAATGGTGGTCCTGGATGTGAGGATTTTCGAGATCTTCGATATCCTCGACCTCACAGC
CCCGAAGTGGAAACCGTCTTGGAAAGGTTCATTTCCTCATGTAATGCACCTGATACTGAC
AATGGTTCCAATAATAGTACGCACCATCTGTTCCAAGAAAGGCATGTGAAGCAAGAAGCA
GGGGACTCTGTTTCGAAACAGAGCGGTTACTCAAATTCTCCTCAGATGATGTACCAGACT
CAACAAGTTCATCCTTTGGATAATGCCTCCTCCTTTGGTGCTTTCAAATCTACCGTCTTG
GAGAACTCGATAGAATCGAAAATGGGTGTTGGAAATCGCTCTAATCCTGTTAGGCAAAGT
AGCTCTCCAGCTGGATTCTTCCCCAACTTAAACGTTGACAGTGGCTTCAATCTGATCAAA
GATGCTTCAAGTTTTGGAGTAGGCAATGGTACAAATGGAGAAGCTAGTCCATCAACTTCT
AGGTTGAATACCCAATTTAGTTTCTCCTCTGCTGCATCACCTCCATACTCAAGAGAGTCC
AGACGTTTGCCTCGAATTGCTGAAATTGGGAATGGAAACATAGGAGAGTTTAGTGAACCG
GATCAAAGCTTAGGAAATGCAACTAATGGTAGCAGTTCACATTACATACCTGCCTATTCA
AATGATACGTGGGACAATTCTGCATTTCATGACCTCAAAAGAGGCAGAGATAATGATGGG
AACAAGTTTTCTACTACGACTGCATTGGACACCCAGAATGTGGATTTTGGACACCGCAGT
TACGCTCTTACTCATCATTCGAGCTTGCCTAAACACTTTGAGATGCCTGCTATGGAGAAG
CTTCTACATTTTCAAGATTCCATTCCATGTAAAATTCGTGCCAAAAGAGGCTTCGCGACT
CACCCCCGAAGCATTGCAGAGAGGATGAGAAGAACGCGGATCAGTGAAAGAATGAGGAAA
CTGCAAGATCTTTTCCCAAACATGGACAAGCAAATAAACACAGCAGAAATGTTGGAGTTG
GCAGTTGAGCACATTAAAGACCTGCAGAAACAGGTTAAGACACTCAAGGATACAAAGGCG
AAGTGCAGTTGTTCAAGTAAACAGAAACACAATTAA
>Rbe023094 [organism=Rosa persica] bHLH gene, complete cds
ATGTTGGCTTTATCTCCTCCTCTGTTTTCAACAATCGGATGGCCCTTGGAGGATCATCCT
ATAAGTCTTGACCACAACAACTATTTCTCAGCCGAATCATCGCTTCTTCATTTTCCTACA
ACCCTGCAGCCACAGTTTGATCAGCTTGATCACTCTACGCCATCCACCGCAATCAGCAGC
GAGTCCAACATTTCTTCAATGGCTAAGAAGCTTAACCACAATGCTAGTGAGCGTGACCGC
CGCAAGAAGATCAACAACTTGTACTCATCACTACGTTCACTCGTTCCTGCAGATCATGCG
AAAAAATTAAGCATTCCAGCCACAGTTTCGCGGGTGCTGAAATACATTCCAGAGCTCCAG
CAGCAAGTGGAGGGACTAATTCAAAAAAGGGACGAGCTTTTGTCGAAAATTTCTCAGCAA
GAAAATGTGGTATTATTACAAGAGGAAAAGCAAGTAAAAAGCACAGCTCGGAGGAGTCGG
AGCTCATTATCTGCTGTTTCAACAACTCGTCTTAGTGATGGTGAAGTTACCATTCAAATA
TCCACCATTAATTCCTCCCACAATTTCATATCTCGGATCTTGCAAAGTCTGGAGGAGGAT
GGGCTTGAATTACTGAATGCTTCTTCCTTTGAGTCCTCTGGAGGGAGAATCTTCTATAAT
TTACATCTCCAGTGGAACGTGAAGTCAAGAGCCGTGTACCGAAGACCTTCCATTATATCC
GGAGTTATTCCACGTATTGCGTGA
>Rbe023794 [organism=Rosa persica] bHLH gene, complete cds
ATGTACGTGGACAGTACTAGTGCTGCAGCTGCCTGCAACTTTGATCCCAGTACTAATAAC
CCCATGTCAGGATCAGCCCCAGAAGTTGTCCTCCACAGCCACAACACCGCCACCTTTGCT
CATGAAGAAAACTTGAGGAGGCTCTCCATGGAAGAAGAGCTCTCTAATTACCACCACAAC
GCCGCCATGGAAATTGAGCAGCAGCTTCAGAATGAGATGGATTTTGGCACCATGGACCAA
AACACTACCACCAACCCTCATTTGGTTAATCCCTTTGACACCCACCAAGCCACAAACTGG
GACACTACTAATGAAATGCAACAACAATTGCCACAAGGCCCAACACCTGACCTTCTCAGC
CTTTTCCACTTGCCCTCCTCCTCTTCTGTGCTCCCACACTCCTCCATTAACTTCACCAAC
CCCAAGACGCCGGGAGCCTGTTTCCCGGGGTCTTTCGGGTATGAGGCCCTGCCCGAGACC
CAGTCTGGGGCAGCGGCCTCTTCCGTCATGTATGACCCAATGTTCCACCTGAACCAGCTG
CCTCCGCAGCCGCAGCCGCCGCTATTCAAGGAGCTGCTGCAGTCCCTGCCACATGGGTAC
AACTTGGGTGGGTCCAGAAATGGGTCGAGCTTGTTTAGCAATGGTTGGGATGAGGTGGAC
GATGGGAGTAGGCAGTTGTTTGAGAATGGGGTGCTGGAGTTTTCTAAGGAGATGAAGCCA
TTTGGAAGAGGAAGAGGTGGGAATAAAGGGACCAAGCACTTTGCTACCGAGCGCCAAAGG
AGAGTCCAGCTTAATGACAAGTTTCATGCTTTGAGGGAATTGGTTCCAAACCCAACAAAG
GAGCTCAAGAGGACTGTGAGTGAGCTGAAACTGCTGGTGGAGAAGAAAAGGTGTGGGAGA
GAGAGGAGCAAGAGGCACAAGACTGAGCAGGACATAGGTGCTGGAGACGATGATGAGAGC
TGTAACATGAAGCCTCTTGGTGACCATGATCATGACCACTCCTACAACAATGGGTCTCTG
AGGAGCTCATGGCTTCAAAGGAAGTCCAAAGACACCGAGGTCGACGTCCGGATCATTGAT
GATGAAGTCACAATCAAACTGGTCCAGAGGAAGAAGATCAATCTGTTGCTGTCTGTGTCC
AAGCTTCTTGATGAGTTGCAGCTTGAACTTCATCATGCTGCTGGGGGACACATTGGGAAT
TCTTACAGCTTCTTGTTCAACACCAAGATGTATGAAGGGTCTTCTTTGTATGCAAGTGCC
ATTGCCAACAAGCTCATTGAGACTTTGGATAGACAATATGCAGCAATTCCACCTACCAAT
AGTTATTAG
>Rbe024265 [organism=Rosa persica] bHLH gene, complete cds
ATGAGCCAGTGTGTTCCCAGCTGGGATCTTGATGACAGTAGTCCACCGCGACCGCCGAGG
CTCTCTCTTCGTTCTCACTCTAATTCCACCGCTCTTGATGTTCCCACGTTCGACTATGAA
GTAGCAGAGCTGACATGGGAAAATGGCCAGGTGGCCATGCACGGCTTGGGTCTACCGCGC
TTGCCTTCCAAACCTGCGTCCTGGGACAAGCCACGCGCTACTGGTACTCTGGAGTCCATA
GTTAACCAAGCCACCTGTACCTTGCCTCGGTTTTCCAAGCCTCCCTTTGATAACACCATC
ACTTCTGGCACTGGTGGTGGTGCTAACGAAGTAGTGACCTGGTTTGATCATCACCGTCGT
GTTGCCACCTCCGGTGCTCCCTCCAACACCATGACCATGGACGCGTTGGTCCCTTGCAGG
AACAACCAACCTGATGAACCAAACAGTAGCCTTATGACAGACTCTGTAGTTTCCGTGCCA
GTAGTGCTCAGTTCTGGCACTACCACTCCTGGTACGGGCATGATCAATGGGTGCTCCACT
CGAGTGGGTTCGTGCAGCGCTACCGCGACCCACGACGAGGACACTCGTCGACTGGAAAAA
CACAACCCAAGCGTTGCACGTGTACCTGCTACATCCCAGTGGAGCAGCAGATCACCCAGC
GTGAGCGGCAGTGCCACGTTTGGGATGGATAGCCAGCAAGTCACACTTGATACTAAGGGA
AGCGACCGTGACTCAGTTTGTCACAGTAGACCACAGAGGGAGGAAGGCGATGAGGAGGAG
AGAAAGAAGCGAAGTACTGGAAAATCCTCAGTTTCTACAAAAAGGAGTAGGGCTGCTGCT
ATACATAACCAATCTGAACGTAAAAGGAGAGATAAGATCAACCAGAGGATGAAGACGCTG
CAGAAGCTGGTCCCAAATTCCAGTAAGACTGATAAAGCTTCAATGCTGGACGAAGTGATT
GAATACTTGAAACAATTGCAAGCTCAAGTCCATGTGATAAGCAGAATGAACATGCCAGCC
ATGATGTTGCCGATGGCTATGCAGCAACAACTTCAAATGTCTATGATGGCCCCAAGAAAT
ATGGGCATGGGGATTGGGATGGGAATGGGAATGGGAATGGACATGAACAACATCGGCCGC
CCCAACATAGCGGGAGTCCCTCCGGTTCTTCACCCAACTGCATTCATGCCCATGGCTTCA
TGGGATGGCTCTGCCAGCAGCGCTGAGAGGTTACAAGCTGCTTCAACTACTGTGATGCCT
GATCCTTTGCCAGCATTTCTTGCATGCCAATCGCAGCCGATGACCATGGATGCTTACAGC
ATGATGGCTGCCATGTATCAACAATTCCATCAGCAACCAGCAGCATCTAGTTCTAAGAGC
TAA
>Rbe024626 [organism=Rosa persica] bHLH gene, complete cds
ATGGCTAATGGGGCTCAAATCCATGAGAGGGTGCCTGAGAATCTAAGGAAACAGTTTGCT
GTTGCTGTGAGGAGTATTAAGTGGAGCTATGCAATTTTCTGGTCATTGTCAACAACACAA
CAAGGGGTGCTGGAATGGGGTGAAGGGTACTACAATGGAGACATCAAAACTAGGAAGACG
GTCGAAGGAATAGAACCTAAAGCTGATAAAATAGGTTTGCAGAGGAATGAGCAACTGAGA
GAGTTGTATAAGGCTCTCTTAGAAGGTGAGACGACGGACCAACAAGCAAAAGTGCCTTCT
GCTGCATTGTCTCCAGAGGATCTCACAGATGCGGAGTGGTATTACCTGCTTTGCATGTCA
TTCGTGTTCAATATTGGCGAAGGTTTGCCAGGAAGAGCATTAGCAAACGGGAAAAGCATT
TGGTTATGCAATGCTCAATATGCGGATAGCAAAGTATTTTCTCGTTCTTTGTTAGCAAAG
AGTGCGTCTATTCAGACTGTGATCTGCTTTCCCTATCTTGGAGGTGTTGTTGAGCTAGGT
GTGACGGAGCTGGTAGCAGAGGACCCTAGTCTCCTTCAACACATCAAGGCTTCCTTACTA
GATTTCTCAAAGCCAGATTGCTCCGAGAAATCTTCCTCTGCACCTCACAAAGCAGATGAC
GACTCAGACCAAATACTTGCCAGCATTGTAGGCCATGAAATAGTTGATACATTGGGTTTG
GAGAACCTATATTCCCCTTCACAAGAACTCAAATTTGATCAGAGTGGAATTAATGGATTA
CACGGACATGATGAAGAGTTCAGCATGGGCTCTGCTGATGAATGTTCCAGGGGATGTGAG
CACAATCATCAGACAGAAGACTCCTTTATGCTTGAAGCTGTCAATGGTGGGGCTTCTCAA
GTTCAGAGTTGGCATTTCATGGATGATGATTTCAGCAATGGATTTCAAGATTCCATGAAT
TCTAGTGACTGTATATCAGAAGCTTTTGTTAATCAAGGAAAGGCTCATTCTTCTACTAGA
CCTGAGAATAAGAATCATAGTCATTTAAAAGAACTTCAGAACTTCAATGACACAAAATTC
AGCTCCTTGGATCTTGGACCAGCTGATGATCATTTACACTACAAAAGAACTCTTTCTGCT
ATTCTGGGGAGCTCAATGCGGATAATTGAAAACCCATATTTTTGCAGTGGAGATGGAAAA
TCTAGTTTTGTGCAATGGAAGAAAGGAGTTGTTTATAAATGTAGGCCAAAAGCTCAGCAG
AAACTGTTAAAGAAGATTTTGTTTACAGTTCCATTGATGATGAGTGGCAGCTCTCCTAGT
CCCCAAAAAGAAACTACTACAAACTCCAAATCAGAAAGTGATGATATGCACGAGAAAATG
AGAGAGAATGAAAAGTTGTTGGTCCTGAGGTCAATGGTTCCTTCTATGACTGAGATTGAC
AAGGCATCAATCCTTGATGACACAATTAAGTATTTGAAAGAGCTTGAGGCAAGAGCAGAA
GAGATGGAATCTTGCATGGACACTGTGGAAGCAATAGCTAGAAGGAAATTCCTAGAAAGG
GTAGAGAAGGCATCAGATAACTATGACAAAACAAAGACTGGCAATGCTAAAAAGCCTTGG
ATAAACAAGCGGAAGGCCTGTGACATTGATGAAAGTGACCCAGAACTTAATAGGCTTGTC
TCCAAAGAAAATTTACCACTAGATGTGAAAGTCAGTGTAAAAGAGCAGGAGGTTCTGATC
GAGATGAGATGCCCTTATAGGGAATACATCTTGCTTGATATAATGGATGCTGTTAACAGT
CTGTACTTAGATGCCCACTCAGTCCAATCATCCACCCTCAATGATGTTCTCACTTTGAGC
CTTAAATCAAAGTTTCGAGGATCAGCAATTGCTCCAGTGGGGATGATAAAACAAGCACTT
TGGAAAATCGCTGGTAAGTATTGA
>Rbe024859 [organism=Rosa persica] bHLH gene, complete cds
ATGAAGATGGAGATGGGTTTAGGTGGTGGGGTTTGGAAAGATGAAGATAAGGCCATGGTG
GCTGCGGTTTTAGGCACTCGGGCTTTCGATTACTTGATTTCGAGCTCTGTTTCTTCGAAT
GAGAATTCATGCATGGGCATAGGGACCGATGAGAGCTTGCACAGCAAGCTTTCAGATCTT
GTGGAGCCTCCAAACGCTTCGAATTTCAGCTGGAACTATGCGATTTTCTGGCAAATTTCG
AGGTCCAATTCTGGGGATTGGGTTCTGTGTTGGGGGGATGGGTCTTGTAGGGAGCCCAAG
GAAGATGAAGATTCTGAAGCTTCGAGAATTCTAAGTCTCAGGCTCGAGGATGAGACCCAG
CAGACCATGAGGAAGATAGTGCTGCAGAAGTTGCACACTTTGTTTGGGAGCTCAGATGAG
TATAATGGTGCTCTTGGGTTGGACCGAGTTACAGATACAGAGATGTTGTTCCTTGCATCT
ATGTATTTTTCGTTTCCGAGAGGGGAAGGTGGCCCCGGCAAGTGCTTGGCATCTGGCAAG
CAGGTGTGGCTCTCGGACTTGTTGAAGTCAGGGTCGGATTATTGTGTCAGATCATTTCTG
GCTAGGTCTGCTGGAATCCAGACCATTGTTTTAGTCCCAACAGATGTTGGTGTGGTTGAA
CTGGGTTCAGTACGATGTATACCTGAGAATTTGGAAATGTTGCAGTCGATAAGGTTATTG
TTTTCGACACAGGCCTCACTGACAAGGGCTAAGCCAATGGCAGCCTTGCCAGTAATGAGC
AACAAGAGAGATGAGATTGCTGCACATCAAAATCATTTAAGCACTGTGGAGAGAGGAGGG
GAAGGAGTTCCCAAGATCTTCGGCCAAGATTTGAACTCAGGGAATCCAGGGCGCACTCGG
TACAGGGAGAAACTTGCTGTTAGGAAGGTGGAAGAGAGGCCGTGGGATGCCTATTCGAAC
GGGAACAGGATTGCATTTTCTAGTCCTCAAAACGGAATTCATGGTTCAAGTTGGGGGCAG
AGTCATGTTGGTGTGAAACAAGGGATTCCAGCTGGGGTTTATGCTTCCCAAGGACCTGTG
AATAATTTGCAGGAGCTTGCCAATGGAGGCAGGGATGATTTTCGGCTCAAGCCCTATCAA
CCGCAAAAGCAGGCGCCTGTGCAAATTGACTTTTCCGGGGCTACTTCAAGGCCTTCGGTG
GTTTCCCGACCCATTGTTACTGAATCTGAGAATTCAGATGCTGAAGCTCCATGCAAGGAA
GAGCTGCCAGGTACAGCTGAAGAGAGGAGGCCACGGAAACGGGGTAGGAAGCCAGCAAAT
GGAAGAGAAGAGCCCCTCAATCATGTTGAAGCAGAAAGGCAGCGTCGGGAGAAGCTGAAC
CAGCGCTTCTATGCTTTACGAGCTGTTGTGCCCAACATATCCAAGATGGACAAAGCATCT
TTGTTGGGGGATGCCATTGACTATATCAATGAGCTTCAGGCAAAGCTTAAGGTCATGGAA
TCTGAGAGGGAGAGTGTAGGAGGCACTTCAAGAGATACCTCAGCTTTGGTAGCTAACCCA
AGTTCAGAAAATCAGATCCGGGCTCTCCATGTTGACATTCAAGCTGTGCATGATGAGGTT
GTTGTAAGCGTGAGCTGCCCTTTAGATTCACACCCTGCATCAAGAATCATCCAAGCATTT
AAAGAAGCACAAATCAGTGTTGTTGAGTCGAAATTCACCACAGCAAACGATTCTGTGTTT
CATACATTTGTTGTCAAGTCTCAAGGATCTGAACAATTGACCAAGGAGAAGTTGATTGCA
GCATTTTCCAGGGAATCCAACTCCTTACAATCATTGTCATCAGTTGGTTAG
>Rbe024914 [organism=Rosa persica] bHLH gene, complete cds
ATGGATGACCTAATCATCTCTCCTTCTTCGTCTTCTTCCTTGGTTTCTCTCCCACAAGAA
CCAACTCTCCAACAGAGGCTGCAGTTCATACTCCAAAGTCAGCCGGAGCTGTGGTCTTAT
GCCATTTTCTGGCAGGCCTCAAACGACGTCGAGAATGGCCGCCTCCTTCTCGGTTGGGGA
GACGGCCATTTTCAGTGCCCAAAGAACCCATCACCCAACCACAACAACAGCAGCCTCTCG
TCCTCGGGAGGAGCGCTACACTCCGACAGAAGAAAAATCCTAAAGGGCATACAGTCCATC
CTCAACGACAACAACCCGGAGCTCGACATGGACAACTTCGTGGCCCTAAACGGCGATGTC
TCGGACGCCGAGTGGTTCTATGTCATGTCGTTGACTCGATCTTTCGCCGTCGGGGACGGC
TCTGTTCCCGGCAAGACCTTAGGCTCCGGGAACTCAATCTGGCTGAGCGGGGCCCATGAG
CTTCAGTTCAACAACTGCGAGAGAGCCAAAGAGGCCCAAATCCACGGGATCGAGACCCTG
ATCTGCATCCCAACTTCCGACGGTGTTCTTGAAATGGGTTCCTCCGGTTTGATCAGAGAG
AACTGGGGGTTGATCCAGCAAGCCAAGTCGTTGTTCGGGTCGGATCAGCCCCACCCGGAA
ACAAGACCGCTCGAGTTCATCAACCGGAATTTCTCCTTCGCCGACATCGGCATCATTGCC
GGCGTGCAGGAAGAGGATCACAGCTCGTACAATGACGAAAAGAAACATGCTTATGGTTCT
AGCAAGAAGAAGAATGGAGCTCCGAACCCAAGCCCGGACTTCGCAGATTCCGACTGCCAG
ATGAAAAGAGCGCCGAAGAAACGGGGCCGGAAACCCGGGATGGGGCGAGACACTCCGCTG
AACCACGTGGAGGCGGAGCGGCAGCGGCGGGAGAAGCTCAACCACCGTTTCTACGCGCTA
CGCGCGGTGGTGCCCAACGTGTCGAGAATGGACAAGGCATCGCTGCTGTCCGACGCCGTG
TCGTACATCAACGACCTGAAGGCCAAGGTGGACGAGCTGGAGTCGAAGCTGCAGAGGGAG
TCAAAGAAAGTCAAAGTGGAAATGGCGGACAACCAGGACAACCAGAGCACCACCACCACC
GCCTCCGTGGAGCAAACACAAACAGTAGGGCCTGATATCAACAACACTAACAACGGCTCG
GGTCTCGAAATTGAGGTGAAGATAGTGGGCACGGACGCCATGATTAGGGTACAGTCGGAG
AATGTGAACTACCCATCTGCGAGGTTAATGACGGCGATGCGTGACCTAGAGTTCCGAATC
CACCATGCGAGCTTGTCGAGCATCAATGATCTTATGCTCCAAGATATTGTGGTGAAGGTT
CCTGATAATATGAGAACCGAAGAAGGTCTCAAAGCTGCTCTACTGGGAATATTAGATCAA
AACCAAGCTTAA
>Rbe024953 [organism=Rosa persica] bHLH gene, complete cds
ATGGAGAGGCTCCAAGGACCCATTAATCCCTGTTTCTTTGGAGACCATTTGGATTTGCAG
TGCTTAGAGCAAGCATTCACCACCACCACCACACATGTGAGATTTGAGGAAGAAGACGAA
GCACTGTACCTCTCAGGCTTGGAAGATAGAATGCCATTTCTTCAGATGCTACAAAGCATT
GATTTCCCCCCGTGTGATTTCACTCAAAAAGAGCCAAGCTTTCAAGCACTGTTGAGATTA
CAGCACAAGACCGGTACAACTTGGCCTGAAATGGAAAATACCCAGAGTCCCCAAATTCAC
ACACTTGAGGCACTTGAGAGCTGTGTAACTCAAGACAATCAACAACAGTTGTATTCACCA
GCAAAATCTGAAGGAAGAGACCCTCACCAAAACCCTCTTTCAGTTTCTGGTACTCTTGAG
GGTGGTGGTGGTGTGAGCTCAGATTGCAACCAAGAAATCCAACAACTCAACTCAGCAAAA
ATGGGTCCTAACCACACCCAGACCCAGTTCACCAAGTCGGCTTCTTCTCCGGCCACCCGA
GAGAGACGAAAGCGCAAGAGAACAAGACCAACCAAGAACAAAGAGGAGGTAGAGAGCCAG
AGAATGACCCACATTGCTGTTGAGCGCAACCGCAGACGCCAAATGAATGACCATCTCAAT
GGTCTCAGATCCCTCATGCCGCCTTCCTACATTCAAAGGGGTGACCAAGCATCCATAGTT
GGGGGTGCAATAGACTTTGTGAAGGAATTGGAGCAGCACCTTCAGTCCCTTGAAGCCCAA
AAGAGAATGAAAAGAGCTGAAGGTTTCACCACCAATATTGACCCGAACATTAACAACTAC
TCATCTTCACCAGCTTCATCATCGGCCATGGCAATGCCTTCAAATGGGATGTTCATGTCT
CTCTCCCAATGCAGAATCGGGTCTAGTGAGGAAGGAAACACTTGTGGGGATGATGGAGTC
ACAGCACAAAACAAGTCTGAGGCTGCAGAAGTAGATGTCACAGTGATCCAAACCCATGTG
AACTTGAAGGTCCAGTGTCAAAAGAGGCCTGGCCAGTTGGTGAGAGCTCTTATTGCCTTG
GAAGATCTCAGGCTAACAGTTTTGCACCTCAACATTACTTCTTCAGAAGACAAGGTTCTT
TACTCTTTCAATCTCAAGATTGAGGAGGGATGTAAGTTAGGATCAGCAGATAACATTGCC
AGAGCAGTACATCAAATATTCAGCTTCATCAATGGCAGCTGA
>Rbe025271 [organism=Rosa persica] bHLH gene, complete cds
ATGAGTAACGCTCTTCATAATTCCCATCTTTACTACTTTGGAAATACTGATTTTCAGATG
ACAAATTGGGATACTCAAATGAACATGAATAGAAAGATTGGCTTTTGCATGGGGTCCAAA
GCAATAGAAAGTGACAACCATAACAGAGTTTCTGGAGACATTTCTGATGTTCCTCGTGAT
CAGCCTTCACTTTTTAACTATCAGACAGCAGGTTATTCCAATGGGGAATTCAGATATGAT
CATGGCATTTTTCAGCAGCCAATGCTGTTTGACAAGAGTATTAATTCAGCTACCCAATTT
CAAGAAGATTTTCAGGGCATACCGAATGCAAGGAAGCGCCCAATAATTGAGGTCAATGAC
ATCTTGCCCAAAAATGACCTTGGCGGTTCAATTGGTGAGAGAACAACTTCAAATGAATGG
AACCAAAACAAGAGAAACAAGGGGACAAATTCTCAACAACAATGGCATAATCAATTCCAA
GAAGCATCTATGGAAAAACAAGACAATAGGAAGTTGCAAGTTCCTGTGAGGCGAAGCCAA
AAGCTTAGTGACAAAATCACTGCTCTTCAAAAATTGGTTTCCCCCTATGGCAAGACTGAC
ACTGCCTCAGTTCTTCAAGAGGCTTCGATTTACATCGTGCTTCTTCAACAACAAATTCAG
AATCTGCATCGGATCTTTAGTAGTCCATACAAGACTGCTGCAGGACTTCACACACAAGAA
TCTGGGAGTAGTGGCCATGTGCTTGACCTCATAAGCAAAGGCCTTTGTTTGGTTCCGATT
TCGATGACTCAGAAAGTGACTATGGACGAGGGTTTTGATGAGGCAAACGCAGCATCTGGG
ATGGCTGTGCATGATGACTGTAAGTTGAAGTTCTTAGACTTGAAGGCAAAACGAACATAC
CGATTCATAGTCTACAAGATTGAGGAGAAGCAAAAGCAGGTTGTAGTGGAAAAGCTTGGT
GAACCAAGTCAGAGCTACGAGGATTTCTCTGCCTGCCTCCCTGCTGATGAATGCCGATAC
GCTGTCTATGACTTTGATTATGTGACAGAAGAGAATTGCCAGAAGAGCCGCATTATTTTC
ATTGCTTGGTCCCCTGACATATCAAGGGTGAGAAGCAAGATGATTTACGCCAGTTCAAAG
GACAGGTTCAAGAGAGAGTTGGATGGCATTCAGGTTGAGTTGCAAGCTACTGATCCTACC
GAGATGGGCCTTGATGTGATTAGAAGCCGCGCTAATTAA
>Rbe025396 [organism=Rosa persica] bHLH gene, complete cds
ATGCAACAGGATCAGATCATGATGCGGGGTGGTCATGAGGTTTTGCCATCTGATCTGCAG
GGACGTAGTCTATCCAATATTAATATTAGTAAAGCAAATATTAATAATATGGCTACTGAT
CCAGACGAAAGGAAGATCATGCGTAGGGACAATGAGCGCCAAAGAAGACAAGTTATGGCG
ATTCGCACTGCATCACTTCGATCCCTCCTCCCTCTTGAACTAATTAAGGTTATAGATAGT
AAATCAATCACAATGATTCTAGCTAGGGTTTTATTTTTTGATGGGGATATACAGGGAAAA
CGTTCAATCTCCGAGCACATAAATGAAGCAGTGAATTATATAAAGCAGCTGAAGGAGAAG
ATACAGGAGATGAATGCCAAGAAGGAAGAGCTTAGAAGGGTGTATAAACATTACAGTAGT
TCTGCACATGATTTCAATCCTATTAATGAAAATTTGGGTACTAGGAGTACTTCCAATATC
ATGGTTGGCCCAACATGTTGGGGTGGAGTGGAGATTGTGGTAAGTACTAATAGTACAAAT
TGCAGTGAGCTAGAAGGGTTTTCTCTTTCAGGAGTACTCAAAGCATTGCTTGCGGAGGGC
CTTACCGTTGTGGAGTCTGCTTCCACTGCAGCAAATAAGAGGTCGTTTCACTCTATTCAG
TGTGAGGTCGACGATTTGGCATGTATGGATTTGTCTGAGCTACAACTGAAACTAAATTTT
TTATGCAATTCTGGCTAG
>Rbe025541 [organism=Rosa persica] bHLH gene, complete cds
ATGGAGAAATGTTATTATGCTGAAGGGCCAAACTGGGTTGATCAGTACCAGACTGCAAGA
GCAGTGAGCAAAGAGTCTTCTTCTTTCCAAGTTCCATGCCCTCATGTGAGTCATGTTTCT
AACTCTACTCAATTCCAGTTCTCTGGACGGTTTCCACCTTCATGGTCTTCAACGGCCGAA
GGGATTGCCGAAGAAGATAGAGCTGCCAGTGCTTCTAAGAGCCATAGCCAAGCCGAGAAG
CGGCGCAGAGACAGAATCAATGCGCAGCTTGCTACTCTTAGGAAACTAATTCCCCAGTCT
GACAAGATGGACAAGGCAGCTCTATTGGGAAGTGTGATAGATGAAGTCAAGGATCTTAAG
CGAAAAGCAATTGAAGTGAGCAAAGCCTTCATGGTTCCAACTGAATTTGATGACTTGACT
GTTAGTCAATGTGATCTTGCCCGTGAGGGTACTCTTATAAACTCCACCAGCATCAACAAA
ATCAAGGACAATAGTATTATGATAAGGGTATCTGTTTGCTGTGATGACCAGCCGGAGTTG
TTCACGGAGCTCATTCAAGTACTCAAACGCCTAAAACTGACTGCAATTAAAGCCGATATT
GCCAGTGCCGGCGGCAGGATCAAAAGCATTTTAGTCCTTTGCTCCAAGAACAGCGAAGAG
GCCGTCTCCATAAGCACTCTCAAACAAGCTCTTAAGTTGGTCTTAAGTAAAATCGCTGAA
TCATCGGCAACCCCAAATTTTCGAATTAGAAGCAAGAGGCAGAGGTTCTTCTTGCCCTTC
CAATACCCAAATAGGCTGTTACGGGTGACGACACTATCACTATCACTATCACCCCCACCT
AATTCCCGCCGTAACGGCGTACTCTCCGTTTGGTCAGTTTCTGGGCGCACACTTAATGAG
TTCTGTTCCGCTTTGCTTAGAAACCGACAACCGTTACGCCTCCTCCTCTACTCAGACTCT
TCTTCCTTGTCATCACCACCGTCCATGCAGAAACAAGGTCATCCATTGACGGATAAGATG
AGTCGTGAAGATTGA
>Rbe025614 [organism=Rosa persica] bHLH gene, complete cds
ATGGTTTCTAGGGAGCACAAGAGAGCAGCACTTTATGAGAAGCTGCAACTTCTTCGTTCC
ATTACTAACTCTCATGCTCTAAACCAAACCTCAATCATAGTAGACGCATCAAAGTATATT
GAAGAGCTAAAACAGAAAGTGGAAAAACTCAATCAAGACATTGCAAATGCAGCTTCAAGT
CATGACCAAAATCAATTGCCTGTGGTTGCAGTGGAAACACTAGAAAAGGGGTTTCTGATA
AACGTGTTTTCGGAAAAGAGCTGCCCCGGTTTGCTTGTGTCTGTACTGGAAGCCTTCGAA
GAGTTGGGTCTAAATGTGCTTGAAGCTAGGGTTTCCTGTGCAGAAAGTTTCAGACTGCAG
GCAGTTGGAGGAGAAAATGAAGAAGAACGCGAAGGGATTGATGCTCATGCAGTCAAACAG
GCAGTGGCTGTGGCTATTAAGAGCTGGAGTGAAAGTACCGAACAAGAGTAA
>Rbe025884 [organism=Rosa persica] bHLH gene, complete cds
ATGTTTCCTTTACACCAGGGAAATAAGCTGGTCTTCCAGATTTCATCATCTAATCCTCAC
CACCAGGATTCATCAGAAGATAGGATTCTCGGATATGCTTCGCCGGATGGCTGCAGCAGT
ACTGTCCTTAACAACAACAATAACATGGGGAAAAGCCGGCGGCGGAAATTAGTGGTTGCA
GCTTTGGATCAGACAATTATTGAAAATTCAAAGGATAACAAGAAGAAGAAAATGATGATT
CATAGGGAGAATGAAAGGCAAAGAAGGCAAGAAATGGCTACCTTATACTCCTGTCTTAGA
TCCCTACTCCCCCTTGAATTCATCAAGGGAAAGCGTTCGACGTCTGATCACATGAACGAA
TCTGTGAACTACATAAAGCACCTCCAGAATAGGATCAAAACATTACACGCAAAGAGGGAT
GAATTGAAGAAATTCCCTAAAATAAGCACTGTTATTGACCGTCGCTGCACTACTGGAAGC
TCCTTGAATTCAGATAAGGTGAATTTGCCTAGCTGTTTTACAGTCCAGCCAAGTTTTGGA
GGAGTGCAAATTTTGGTGAGTGGCGGTTTCAGAGAGGATGGGTTACCACTCATCTCAATC
TCAAGCATTTTGGAAATTCTGCTTGGACAAGGGCTTACTGTTGTTAGTTGTGTCTCCTCC
CAAGTAAATGAAAGACTCCTTCATACTATCCAGATTGAGGTCGATGATGTGGAAAGTCTG
GATCTTTCTGCGCTGGAACAGAAGCTAGCTAAAGCGCTTCCAACATCCAGAAGTACTATC
TCCAAGTAA
>Rbe025885 [organism=Rosa persica] bHLH gene, complete cds
ATGATGCATAGAGATATTGAAAGGAAAAGAAGACAAGAAATGGCCGCCCTTTATGCATCA
CTCAGATCCACACTCCCTCCTCAGTCTATCAAGGGAAAGCGTTCATTGGCGGATCATATG
AACGACGCTGTGAATCATATAAAACACCTGCAAAAGAGGATAAAAGAACTCGGTGCCCAG
AGAGATGACCTAAAGATACAACCGTCGTCGCCGGATTTGAGTTGTACTAGCGCTCTTGGC
CTAGCTGGGAATCTTAGTGGATCTACTGGTAGCTCTTCATCATTGTTAGCAGGCAACTTT
TCAAGAAGCCGTGTTGCAGTCAACCCTTGCTTAGGTGGCGTTGAGATTGTAATAATCAGC
TGTGTTACTGGTGCTTCTGCAGAACCACAAGGTGTGGTCTTATCAAGATTGCTGCAAATA
CTGCTTGAACAAGGACTTACTGTAATTAATTGTGCTACTACCCAGGTTAACAAAAGGCTT
GTCTACACCATACAATCCGAGGTAGCTAGTCTTTAA
>Rbe026132 [organism=Rosa persica] bHLH gene, complete cds
ATGGATGATCATCTTTTGTCAGAATTTTTCGACGAACACGATCACTGCTGCGGCGGCGGC
GATGCTAGCCGCTTGGCTCCCGGTGATGATCTTTTTAGCATATTGGAGAGCTTAGATGCA
GGAGCACTCATGGATAGTTTTACTCCGCCAACACCGTGCGATGAACTCGTGTTTAGCTCA
TCAAAAGAAGGAGGGATAGAAGTGTCACCGGAGCTCGAAACTTCACCAGAATCATCCAAG
AGAGTGAAACTTTCAAAAGAGGCTTCCCCCGGCGGGACAGGTTCTAATTCTGACGATGGA
CAGCAAAGGATGTCTCATATAACGGTGGAGCGCAACCGGAGGAAGCAAATGAACGAGCAC
TTGACAGTCTTGCGCTCTCTCATGCCTTGTTTCTATGTCAAAAGAGGGGATCAAGCATCA
ATTATTGGAGGGGTGGTTGACTACATCAATGAATTGCAGCAAGTTCTTCAATCACTAGAA
GCCAAGAAGCAACGAAAGGCATACAGTGAAGTGTTAAGCCCTAGGCTATCAGTTTCAAGT
AGTCCCAGATTACCTTCTTCACCACTAGTCCTTAGCCCTAGAAAGCCCCCATTAAGTCCT
TTAGCTAGTCCCAGAATCAGCTGCAGCAGCTTGCCTATTAGTCCAAGAACCCCACAGCCA
ACCAGCCCTTACAAGCCTCCCAGGACGACGTCGTTACAACAGTTGCAACAACCGGTTTAC
CTCTCTAGTCCAACCATAACTGCAGCTAGCTCATCACTTGAACCATCTCCTTCAAATTCG
TCGACTACTAATTTTTCCTCCTCCGTTAATCATGTTATTGACAATCTCAATGAGCTTTTT
GCCAATTCTATGTCCGCCATTGCCCATGTGGAAGTGAAGTTTTCAGGTGCAAATGTTCTT
TTAAACACGGTGTCTCCTCGGATACCAGGACAAGCTCTCAAAATCATTTCGGCTCTCGAA
GATCTTTCCCTCGAGATTCTCCACGTCGAAATAAAGACGGAAGATGAAAAGATGCTTAAT
TCCTTCACCATCAAGATTGGAATTGAATGCCAACTTAGTGCTGAGGAACTCGCTCACCAA
ATTCAGCAAACATTCCGCTAA
>Rbe026742 [organism=Rosa persica] bHLH gene, complete cds
ATGGCGGGCAATCCGCCTGAGGGACTCGGAGACGATTTCTTCGAGCAGATCATGGCCGTT
CCTCAAACGTACAGCGGCTCCGGCTCTGCTGCTGACTCGGCTGGTGGTGGCTACGGAGAC
GTGGGGTCCATGCCCATGGTGCTGCAGCTGGGCTCCGGAAGCGGGTCTTCTTCTGGCTCC
GGCGTCGGGTACAGAGGAGGAGTCGGGTCGGTTGGGATGGGTATGGGCATGCCTTTGGGT
CTGAATTTGGAGCAGGGGTTTCTTGGACAAGACAGGTTCAGAGATGAAGTTGAACACAAC
TCTAGCACCACCAACAACAACAACAACACCAACACCAACAACAACAACGGTAACAGTTCT
AATTTGATGGCATGGCAGGAAAGAGATTCGGTTCACATGACGAGTTTGTTTCCGGCATTT
GGACATTTGCAAAACCACTCTGTCCGGCCAACGCCGCCGCCTCCTCAGCCTCACCAGCAG
TTTCATAGCCAACCAGCACCGGGGCCAGCTGCTGCTGCCCATCACCCTCCTGCTATCCGC
CCAAGGGTCCGAGCAAGACGAGGTCAAGCAACAGATCCTCACAGTATTGCCGAGCGGTTA
CGCCGGGAAAGAATTGCAGAAAGAATGAAGGCTTTGCAGGAATTGGTACCTAGTTGTAAC
AAGACAGATAGGGCAGCTATGCTTGACGAAATCGTCGATTATGTGAAATTTCTAAGGCTC
CAAGTAAAGGTTTTGAGCATGAGTAGACTTGGAGGAGCAGGTGCAGTGGCTCAGCTTGTA
GCTGATGTACCCTTATCAGCAGTTGAGGGAGATGGGATTGAAGGAGGAACCAATAATCAA
CAAGCATGGGAGAAGTGGTCAAATGATGGCACAGAGCAACAGGTAGCTAAGCTCATGGAA
GAAGATGTAGGAGCTGCCATGCAATACCTTCAATCCAAGGCACTTTGCATCATGCCCATA
TCACTCGCCCCTGCGATTTTCCGGACACATCAGCCGGATGCAACGACAATGGTTAAGCCG
GAATCACACAACTCTTCCTAG
>Rbe026922 [organism=Rosa persica] bHLH gene, complete cds
ATGGCGCTAGATGCCGTCGTTTTCCCTCAAGATCCTTTCACTTACACTACTAACAAAGAT
CTCTACAACTTGTTAGCAGGGAATTGGAGCTGTGATGATCACGATAATCATCAGCAGCAG
CATCTGCTGCAAGAAGCCTCTTTTGATTTTCTCGGCAACCAAACAGATCACCATTTCACT
ACTTACTGCTCACCTCCTTCAATGGTTCCGCATTTCGACGATTTGCAGCTTTCCAATCCA
AACCCAGATGGCTCAACCGACTTTGATCAAGCTCAGTTACAACTTCCATTAATGGAGGAT
ACTGGTCCGACGACCACCATTCGTCCAAAACGGCGGCGTGCCAAGAGCAAAAAGAACAAG
GAGGAGATTGAGAACCAGAGAATGACGCACATTGCTGTTGAGCGCAACAGAAGAAAACAA
ATGAATGAGTATCTCTCTGCCCTTCGATCTATAATGCCCGATTCATATGTCCAGAGGGGT
GACCAAGCATCAATCATTGGGGGTGCTATTAACTTTGTGAAGGAGCTAGAGCAACAAGTG
CAATTCCTCGGTGCTCAAAAGCAAAACAATAACAATTCGGATTTGCCTTTCTCAGACTTC
TTTAGCTTTCCACAATACTCATCATCAACAACTAGTACTAGTACTGCTCATCAGACTAGT
CATGAAAATCGATACGATTCTGATCAGAGGCCGTCGGTTGAGCACAAGCACCCGGCGGAC
ATGAATGTGAGGGTTGCAGCAGACATTGAGGTGACTATGGTGGAGAGCCATGCAAACCTC
AAGGTCAGATCCAAAAGGGTTCCGAAGCAGCTCTTGAAGTTTGTTTCTGGGTTGCACACA
CTGCGCCTGACCATTCTTCACCTCAATGTTGCCACTGTTGACGAAATTGTCCTCTATTCT
CTAAGTGTCAAGGTAGAAGAGGACTGCGCGTTGACTTCAGTGGATGAAATTGCGACAGCT
GTGTATCAGATGCTAGCTAGGATTCAGGAAGAGGCTATGTTGCATTTGAATTGA
>Rbe027154 [organism=Rosa persica] bHLH gene, complete cds
ATGGCGGCCTCGTTTGTCTCGAACCCCGACCCCAGTCTTGACTCGAGTCGCAAGAAACGT
CGAAAAGTCGAGGATGATCGGAATCCGGCTTCAACTACTCAAGTGAGATGGAGATCCGAT
AAAGAGCAACGGATCTATTCAACTAAGCTGGTGGAGGCGCTCCGGAAGGTTCGCCAGGGA
TCATCATCGTCGCCGGCAGCGGTCTCCGGGGGAAAAATTGTGAAGGAAGCAGCCGACAGG
GTTCTGGCCGTGGCGGCGAAAGGTTCGACTCGGTGGAGCAGAGCGATTCTGAGGTGTCGA
CTCAGGCTGAGCAAGAGGCTTCAGAAGTGTAGAAAGGCGAGGGTCACCGGGGATAGCCGG
TGTAAGAGGGCGGACGTGAGGAGAGAGAGGAGGAGGACGCCGGCTGTGCAGAAGAAAGTT
AAGGTTCTTAGCCGGTTGGTTCCCGGTTGCCGGAAGGCTCCGTTGCCGAACCTTCTAGAA
GAAACGACCGATTACATAGCGGCGCTGGAGATGCAGGTTCGAGCTATGACGGTTCTGACG
GAGCTTCTCTCCGGTGCTCCGGCGGCCAATCGTCTCAACTTTACCAGTCGACGCTATTGA
>Rbe027240 [organism=Rosa persica] bHLH gene, complete cds
ATGCCTTTATCGGAGCTATATCGAATGGCTAGAGGGAGGAGTGATTCGAATCCAGATTTC
GACCCTGTGAATGATTTTGTTGAACTGGTATGGGAAAATGGGCAGATTATGATGCAAGGT
CAATCCAGTAGAGCTAGAAAGAGTCCAACTTTTAACAGCTTACCATCTCACACCCCCAAG
AATCGAGATAGAGATTTAGGAAATGGAACCAATGGGAAGATGGGGAAATTTGGGTCAGTG
GACTCTGTGATGGATGAAATTCCATCGTCGGTGCCATCTGTTGAAATGGGTTTGAGTGAC
GATGATGACATGTTGCCTTGGTTGAATTATGCCCTTGATCAACCTTTACAACATGAATAT
AGCCATGGTTTTATGCCTGAAATATCTGGTGTCAATGCAAATGAGATTTCCACCAACGGC
AATCTCGCATCAATCGACAAAAGGAGTAGTTCTAGTCAGATACATAGGGAGTCCAGCCCC
AATTCTACCCATGGAGGCGCTCTTTTAGAACAAAGGAATGTATCAAAGCTTTCTTCAATA
AGTGCTGCTGAGGTTAGCAGACCTAGAACTAGTACTACTCACTTATACCAGATGTCATCA
CAGCAATCCCAAGCATCAATTCCATCTTTTAGATCAATCGCTTCGGATATGGTTGGTGTT
AACACAAGTAGTGCCGACCATCATGCTGTTTGCAAGAATTCAATTCAGGCTTCACCTGCA
GGTGGTTTTCCTGGCATAACAACGCAGAAGCAAAATCCACCAACTCCTAGTAATAATAAT
TCAACCATAGTGAACTTTTCCCATTTCTCACGACCAGCTACTCTCGCAAAAGCTAATCTT
CACAATAATGGTGCAATGTCTAGCTCGAGTTTAGTAAGGGTGGAAAAGATTGGAAATAAG
GATAAGGTTTCAGCTGCAACTAGCAGCAATCCTCCTGAGTCGATACTAATTGAATCAAGC
TGCAGTTTACTGAAGGAGTCAACTTCACAGTGCCAAGATGTTATGGCGCCCTCCAGTGTT
GATATGAAACCAACCACATCTAAGCCTCCTGAGGAACCACGTACTACTAAACAGTCTGAG
GCTGCATATCAAGAGGATGCCTCTAAGAATGATGACACAAATTCCAATCATATTCCTTGT
GAAAGCGCAATTAGGGCACTTCCAGATGCTGAAAAAGCTACAGAGCCTGTGGTTGCTTCT
TCTGTGTGCTCTGGCAATAGTGTGGAGAAAGCTTCAGATGATCCAATTCGTGCGTTGAAG
AGAAAATCTCGTGATACTGATGACTCTGAATGCCATAGTGAAGATGTAGAGGAAGAATCT
GTGGGCGTGAAAAAGGTAGCTCATGGTCGAGGTACAGGTTCCAAGAGAAGCAGAGCAGCA
GAAGTGCATAACTTATCAGAAAGGAGGCGAAGGGATAGAATCAATGAAAAGATGCGGGCG
CTTCAAGAACTCATACCTAATTGCAATAAGGTGGACAAAGCTTCAATGCTTGATGAGGCC
ATTGAGTATTTGAAGACACTTCAACTCCAAGTACAGATTATGTCAATGGGAGCTGGTTTG
TATATGCCACAAATGATGTTACCACCAGGAATGCAACACATGCATGCACCCCGTATGGCT
CATTTCTCGCACATGGGTGTTGGAATGGGAATGGGATTGGGCATGGGTTTTGGGATGGGT
ATGCCTGACATGAATGGTGGATCTTCTGGTTACCCTATGCTTCAGGTGCCTCCTATGCAA
GGTGCACATTTTCCTGGTTCACCAATGTCAGGGCATGCTGCGTTCAATGGGATGGTAGGA
TCTAACCTTCAGATGTTTGGGCTTCCTGGTCAAGGAGTTCCCATACCGATGCAACGCGCA
CCCTTAGTTCCCGTATCTGGAGGGCCCTTTATGAAGTCAGCTGTAGGACCGAATGGCTGT
GGTGCAGGAGGTCCTCTAGAATCAGCTCAAGCTTCTAGTTCAAAGGATTCAATGCAGAAC
ATGAACTCTCAAGTGATGCAAAACACCAACACCAATAGCTCCATGCATCAGACTTCTAAT
CAGTGCCAGGCAACAAATGAGGTATTTGGACAGTCTGCATTGGTGCAAAATAATGTTCAA
GCGTCGGATGTTAGTACCAGCGGAGCTAACAGATCTACTAACGGAAAAGACCATGTGCTT
AGTAGACCAGCTAGTGAGTTGATATTGCATTCTCTATACATTGATTCTTATGTTTGCAGT
GCACAGTAA
>Rbe027429 [organism=Rosa persica] bHLH gene, complete cds
ATGAATTCTTCTAGGGAGCTAAAAGCAGCTCTGTATGAACAACTTCGGGCTGTCACCAAT
TCCACTGCTATGAACAAAGCTTCAATTATAGTTGATGCATCCAAATACATCCAGGAGTTG
AAGCAGAAAGTGGACACACTCAACCAAGACGTTGGAACTTCGCAAAATTCATCGTCACCT
GCGCAGGTTACTGTGGAAACCCTAGAAAGGGGTTTTCTTATTAGTGTCTTGTCAGAAAAG
AACTGCCCGGGTTTGCTCGTTTCCATTCTAGAAGCCTTTGAAGACCTGGGCCTTGATGTG
CTCGATGCTAGGGTTTCTTGTGCAGACAGTTTCCAACTAGAAGCGGTTGGAGGAGAAAAC
CAAGGAGGGGCTGATAGCATAGATGCACAGGTGGTGAAACAGGCGGTGTTGCAAGCTATT
CAGAACTGGAGCCAGAGCAACTAG
>Rbe027485 [organism=Rosa persica] bHLH gene, complete cds
ATGGAATACTATTTCCCAGCTAGCTCAGATGGTTCCAATTTCTCTTCTTCCTCAGTGATC
ACCAACACCAACAACATAAACATCAATGGCGGGCGCAACAAAGAAAAAATGAAGAAGAGT
ACTAGTGGTAATGATCAGAAGAGCAAGAACAAAGTGAAGCTGTCGACAGACCCACAAAGC
GTGGCGGCAAGGGAGAGGAGGCACCGCATCAGCGAAAGGTTCAAGATCCTGCAGAGCCTG
GTCCCCGGTGGAACCAAGTTGGACACTGTGTCCATGCTGGAGGAAGCCATTCAGTACGTG
AAGTTCTTGAAGAGTCAGATATGGCTTCACCAGACCATGATCAACTTTGCGGGAGATGAT
GATAATCAGTACTACGATCACGACCCTACATCTGGAAATGTGTTCCAGCTTCCGGTTCAT
CACGGCCATCCAGTTGATCCTCCTCATCAGCAGGCTTTGTGCTATGGACAGAATAGTTTC
GTTGGTACTAGTTCGGTGCAGCCATCGGTTCCAGTAATGCCGGAATATTCTTGCTTCCAA
GGTCAAGAAGCTACGCCTAACATTGAAGCCTATATGAAGTCTCCCCAGTTCCCCAAAAGA
TTAGTAGTTACTAACAAGGACAATCCACCACAGGAAACTGCCTTACCTCGCGACTACGCC
GCCCCATCAAAGGAAATTAAGGAACTGTTTGATTCTTTTTCAACTTTCAAACTACATCTC
TCCGCGAGTTAA
>Rbe027679 [organism=Rosa persica] bHLH gene, complete cds
ATGGGGACTACTGCTCTGAGGCAGTTATTGAAGAACCTCTGCAGCAATTCGCTTTGGAAT
TATGGCGTCTTTTGGAAGCTCACGCATCAGACCGATTTGATTTTGAGCTGGGAGGATGGC
TACTGTCACCAACCGAAACCAAGAGAAACTGTGGATCGTGCAACAGATAATATCTACTTT
GGTGAGGCGAATGAGATATCTTTTAAGAAGCGTGCAACATGCATACATGAAGGTGGATCT
CCAATTGGACTAGCAGTGGCTGATATGTCACATCTTCAGTACACATTTGGCAAGGGGGTT
GTCGGTGAGGTTGCAACTACAGGAAACCATAGCTGGGTGCTCCTCGATGGTTTGCGCACC
AGCGAATCTGACTCTAACTTAGTTCCGGATTTTCCAGATGAATGGTTGCTTCAGTTTGCA
TTGGGTGTCAAGACAATTTTGCTTGTACCTGTACTTCCACATGGAGTTTTGCAATTTGGC
TCCTTGGAAACGGTGCCTGCTCATTCTAAACTTAATCTAAATGTCTTGCATTGGTTTCTA
GTTTCTGAATCGCATTGTATATGTGTCTGTGAGTGCACCCCTCGTCCATCTGATTGTAGA
TCATCTTATATTTACCTTTCTTGTCCGTTCAAGCAGGTTGATGAAGATCTGGCAGTAGTT
GCTTTTATGAAAGATAGATTCAATGATATTCACAATCTCATGGGGAAAGCTGTATCTTCC
AACTTAAATAGGGGCATTGAAGCTCCATATTCTTGGTCACAATTATCTGGTTTAATGGAG
AATACATATGAGTCATCAACTGTTGGCATTAACCCACTGAAAGTTGAAACATCAGAAAAT
ATTGGCGACAACAGACAGAATGATAACCTACTGTCGACTTTGGAGCAATTCGTGCAATTT
CCAACCATTGAAGATCCACATTTTGGAATAGATCCATCAGTTCTTAAAAATGCAGCTGAA
TGTGAGATTGGTGTTCCGGCATTTTGTTCCACTGGAGAAGCAAATAAAGTCAATCAGTCT
ACACACACTAGTCTGCTGGATATGGTGGAAAATCAGATATTTGGGTTGTCTTGTCAGGAG
GAAGAACTTTTTGCCTTTTCTCAGTATGGCAGTTATAATTCTGGAGTTTTTGGAGAATCC
TTCGGTGGTTTCAATTCTAACACCGCTGGAAGTGCAGCAGAACAACTGTTCAAATTCAAT
AATGCTACAAGGCACAACAGTTTGAATAATTTCTTTGAGTTTCCTGAAGCTAGTGAGCTA
CACAAAGCACTTGGAACATCTTTCCAGAGACAAACCAATGAACAGATATGGGATTTATCC
ATCTCCATTGATGATACATGTAGCAGCTCTGGTGTGCAGAAAGATCTTATTAGCAGCATT
AACCCACCATGGTTTTCCAACGGATGTGATGCTGAGAACCTCTTGGAAGCTTCAGTAGCC
AAAGATGACACATCATCTAGCATATCAGATGGTATTAAATCATGTACAACCTCATCAAGA
CAATTTTCTGCTTCCTATAAACAATTGAAATTTGAAGAGGGCGGCCCGGTGGAATGTGAA
CCAATGATATGGAGCCATATATCTGCTTTGCCTGCCACGCGCAAGACTTCATCTTCTTTC
ACAGGCATGATGAACACTGTGGTTGACAATGAGCAGGAAGAAAAGGGAACAAAAGGACAC
ACTCCTACTCAGCCTAGAAGGGAACAAAAGTTGTCCGGAACCAATGCAAGAAGGGCCAAA
CCTGGCAATAGCCCAAAGCTAAGACCAAGAGATAGACAACTGATTCAGGATCGTGTCAAG
GAACTTCGAGAACTTGTCCCAAATGGTGCCAAGTGCAGCATAGATGGCCTTTTGGACCGA
ACAATAAAACACATGACGTATTTAAGAAGCATGACTAACCAAGCTGAAAAATTGAAGTCC
TATGCACATCAAGATCAAGAGGCACCTCGTTGCAATAACACAAATGAGACCCCAAGTGGC
TCCTCAAATGGGACAAGCAGGGCATTTGAACTTGGAAATAAACTCCAGATTAGTCCCATT
GTAGTGGAAGATCTCGAACACCCAGGGCATATGCTCATAGAGATGCTATGTGATGAACAC
GGGCTCTTTCTTGAAATCGCCCAAGCTATCAGACGGTTGGAGTTAACAGTGTTGAAGGGT
GTGATGGAAACCCGCTCAAACAACTTGTGGGCACATTTTGTTGTTGAGGCTCCCAGAGGA
TTTCACAGAATGGATGTGTTTTGGCCTCTTCTACATCTACTGCAACGCAGAAGAAGTTCA
CTATCAAGCAAGATCTGA
>Rbe028654 [organism=Rosa persica] bHLH gene, complete cds
ATGGATTCAAATACCACCCATCTCAATCTGGAGCACCAAGAACCCCACCACCAACCCAAT
TCTGGGTTGCTCCGATTTCGTTCTGCTCCGAGCTCACTGTTCGCTGAGAACAACAACAAC
AACAACGCCGATTTGGGGGTCAATAAGGGAACTTTAATCGAGGGTGGCTCCGACTCTGAC
AGATTGTTCTCGAGATTCGTGAGTTACGGTCACAGCAACGACTCGGAATCTTGGCCGTCG
AGTTTCCAGGAGTTCGAGGACAAATCTACGGTCACGGAGGCGGCTGTGACGGCGAGTCGT
ATGAGCTCACAGCATCAGCAGCAGCAGCAGCAGGGGTTTCCTGGTCTTCCACCTCATTAT
CCGAGACAGAACTCGTTTGGGAGTGGTAATGGCTCTTATGGGTTGGTGGGTTCGGCCGCA
GTGGATCATCACCCGCAAGCCAAGACTGTTACTTCCAATCTTGTTCGGCAGAGTAGTTCT
CCTGCTGGGCTTTTCTCCAACAACACCTCTGTTCAAAATGGATTCCCATTTGGAGCTTGG
AATGATCCATCAAATTTTGCCGAGAATTTAGGTGGCATGAGAAGAGACCAAGATAATGAC
CAGAAGTTATTCTCTGCTACTCAGAATGGTGATATTGGGAACCGGATTCAGATATTATCC
CACCACTTGAGTTTACCAAAAAATTCAGCAGAAGTTGCCATGGAAAAGTTCCTCCAACTC
CAAGATTCTGTACCTTGCAAAGTTAGAGCAAAGCGAGGTTGTGCCACTCATCCTCGAAGC
ATTGCAGAAAGGCAAACAAATACAGCAGACATGTTGGACTTGGCTGTTGATTATATTAAA
GAACTTCAGAAACAGTTCAAGAGTCTTAGCGATGTTCGAGCCAACTGCAAGTGTTTGAGT
ATGCAGAAGCCCGTTCAAAATCAGATAGTTTGA
>Rbe028663 [organism=Rosa persica] bHLH gene, complete cds
ATGGACCCAACCGCCGGAAACGTACCCGGATCGGCTGTACCCGGACCCGACCACGAAGAA
CCCGGACTCGAGACTCTCCAGTTCCGCGAGGAAATCCAGCGGCTGATGACGGTGCCGCCG
GACAATGCCAGCTCCTTCACGGCGCTTCTGGAACTTCCGCCGACCCAAGCCATGGAGCTC
CTCCACCTCTCGCCGGAGTCCGAACCCAATCCGGCTCCGGCCGCGGTTTCCAGCCTCACG
TTTCCCAGAAACGCCTCCCTAATCGAACGCGCCGCCAAGTTCTCGATCTTCGGCGGCGAG
CAGTCGCCGGAGACGGGCGCCGTGCCGTCCAATCCCGGCGTCAACTTGGAGAAGGTCAAG
AGCGAGCCCGCAGAGTCCGATTCGAACCCTAACTCGTCGCAGGAGACCAAGATCAACCAA
AGGTCGTCGGCCAAGAGAAAGGAGCGAGAAAAGAAGGCGAGGAGAGAGAAAATTAATGCG
AGGATGAAGTTACTACAGGAGCTGGTCCCAGGATGCAATAAGATTTCAGGTACCGCCTTA
GTTCTGGATGAAATCATCAATCATGTGCAGTCCCTACAACGTCAAGTTGAGTTCTTATCG
ATGAGACTTGCGACAGTCGACCCAAGAATTGATAGCAACCTTGATCATTTATTGGCCACT
GAAAGTCTATCTCTAATGCAAAGTAACTTCTCCAATATGGCTCCACCCATTATGTGGCCA
GAACTTCCCATCAATGGGAACAGACAACAGTTTCAACAGCAATGGCATTTTGATGCTCTT
CATCCGCCAGTTTGGGGGAGGGAACAAGATAATCATATTTTCATTACTCCAGAGGCCTCA
CACATCAGTTGCAACTCTTCCGCAAATTCAGGTACACTTAAAATGAACATTATTGTTGTG
AGAATAGTTGCTTGCTTACTAGCTTCCCAAACATTTGGCCATGGGCATGGCATCATGCTT
TCCATATCTCATTCTGAGGCAAACTTTTCAATAGCTGCAAGAATTTCAATGAGTGTGGCA
TCTGATTTGGATATACATGAGGGGAAAATTATTTCATTTGCTACTTGA
>Rbe029018 [organism=Rosa persica] bHLH gene, complete cds
ATGGCTTCTCATCAGCATCCCCTCTTTGTTTCCCTTAATTTGAAGAGTATGGTCCAAGAA
CATGAGGAAAAGTCCTACTCAGATGGGGCGTTGTGGAACAATGTTCTTCAAGGAACAAGA
CAGAGGGTGATGACGACCACCACCAAGAGAAATGGAGTGGTTTTGAGGAACAAGATGAGA
GCAGATGGTAAAAGGATTATGAAGAAAAGAAGGAGAAGCCTCCAATTTGGAGCAAGAAGG
GAAAACAATGGAATCCGAAGAAGGGTGAGAACCTTGAAGAGACTGATTCCAAATAGTGAT
TCCAAATCCGTTGGGGGTTTGGACGGACTATTCAGGGAAACAGCTGATTACATTTTGTCT
TTGCAAAGTAGAGTCACGCTCATGCAGATGATGGTTAAGGCATTGGCAGATTCTGACGAG
TAG
>Rbe029307 [organism=Rosa persica] bHLH gene, complete cds
ATGGCACTTGCCAAGGATAGGATGCCCCATGATTCTTCAGATCATCATCTTTCTAATAAT
GGTTTTGTTTTTAGATCAGCAGCTTCCACAACAAGTTGTTATCAAGCTGAAGATGATAAT
GATCAGGTAGCTGCAGGCCACTCAGTCATCAACTTCAAGAATAAAGGCTACAACAGTAGT
TTCATTTATGACAACAGTGCGTCTCTTCTTAGTTTTGAGAAAAGCAACAACGGCATTACT
CATGACAACGATAGTTACAACTGCATCAGCAGGGTCGACCCAGTTCGCCTGTCCGGTGAT
TTCAATTGCTTTCAGACAGCTAGCAATTACAGCAGTTCCCTATCCAATCCCTCAAATGAA
AGCCATGGATCAGAATTAGGGTCAGCTTATGGGTGGTTGTACTCGGACGCAACTCTAATG
GCAGAAAGCTTCCCTGAATCGGAAACACAAGTTGAAGCGACCTTTCAAAAGCGCCCCCAT
AAGGGAGAGAACATTCAACCTTTAAAGAGGCAATGCACCAGCGATGCTGTTGCTGCTGCT
ACTGCTACAACCAAGAAGCCCAAACCTAAGTCTTCAAGTCCCTCAAAGGATCCCCAAAGT
ATTGCTGCGAAGAATCGGAGAGAGCGCATTAGCGAGCGGCTTAAGATACTCCAGGAACTG
GTGCCCAATGGCTGCAAGGTTGATTTAGTAACCATGTTAGAGAAAGCCATTAGTTATGTC
AAATTCCTTCAATTGCAAGTCAAGGTCTTGGCAACCGATGAATTTTGGCCCGTTCAAGGT
GGGAAAGCTCCTGATATTTCTCAAGTAAAAGAAGCCATTGATGCTATCCTCTCATCTCAA
AGAGACGCAAGTTCAAGCTCAAAGCTGTAA
>Rbe029916 [organism=Rosa persica] bHLH gene, complete cds
ATGGACGGACTGTTCGACATTAATGGAGATGTGACTGACTCGGACTGGTTTTACTTCTAC
ACCGTTTCTAATTTCACACAGTCCTTTGCTGCAGGCCCTGAGAGTAACAACATTCTTGGC
GGTGCATTTTGTTCTGGTGCTTTTGTTTGGTTGGCAGGCGACCACGAGCTTAAGTTCTAT
GAGTGTGAGAGAGTTAAAGAGGCTTGCATGCATGGAATTCAAACTCTTGTTTGTATTGCA
ACACCCTTTGGGGTGCTTGAACTGGCTTCTTTGGAAATGATTAAACAAGATTGGGGTTTT
GTGCAGCTTTGTAAGTATATTTTTGGATCTGACCTAATATCAACCACCGCCAGCGATTTG
AACTCAAAGCAGGGTCATGTTCATGTTCCTCAGCTACAATTAAAATGCATCGGTTCAGAA
GGAGTGGACCGCACAAGTGGATCTTCATTTGATTCCGGGCCTTATGAAAGCACATCAAAC
ACTAGACTAAAAAAGAGAGGAAGTTCTGATGAGCATGTCTATGCCGAGCAAGATTCACCA
ATAAGCCATTCGAAGGCAGAGAGACAACGCCGGGATAAGCTTAATCATCTATTTTATGCC
CTTAGATCTGTTGCTAATATCTCAAAGATGGATAAAGCTTCGACACTATCTGATGCAATT
GTATACATCAATAAATTGAAGACAACGATCGACGATTTGGAGGCCAAAATCCAAGTAAAA
CCCAAGAAACCCAAAGTAAGCATCATGGTTGACAATATTCTTGATAGCCAAAGCACCAGC
ACTGCTATGGAGGTGGATGTGGATGTGAAGATTGTAGGGTCGGAAGCCGTAATCCGAGTT
TGA
>Rbe030051 [organism=Rosa persica] bHLH gene, complete cds
ATGGCTTCTCATCAGCATCCCCTCTTTGTTTCCCTTAATTTGAAGAGTATGGTCCAAGAA
CATGAGGAAAAGTCCTACTCAGATGGGGCGTTGTGGAACAATGTTCTTCAAGGAACAAGA
CAGAGGGTGATGACGACCACCACCAAGAGAAATGGAGTGGTTTTGAGGAACAAGATGAGA
GCAGATGGTAAAAGGATTATGAAGAAAAGAAGGAGAAGCCTCCAATTTGGAGCAAGAAGG
GAAAACAATGGAATCCGAAGAAGGGTGAGAACCTTGAAGAGACTGATTCCAAATAGTGAT
TCCAAATCCGTTGGGGGTTTGGACGGACTATTCAGGGAAACAGCTGATTACATTTTGTCT
TTGCAAAGTAGAGTCACGCTCATGCAGATGATGGTTAAGGCATTGGCAGATTCTGACGAG
TAG
